# Supplementary material for: Ectopic expression of pectate lyase PtxtPL1-27 in aspen affects leaf cuticle development
Source: iScience. 2025 Nov 6;28(12):113963. doi: 10.1016/j.isci.2025.113963 (PMC12671348; doi:10.1016/j.isci.2025.113963)
Supplement: Table S2. Linkage analysis in different cell wall fractions prepared from leaves of wild-type plants (WT) and transgenic lines overexpressing PtxtPL1-27 [file mmc2.xlsx]

## Sheet: Tab S2 -Linkage
Table S2. Linkage analysis in different cell wall fractions prepared from leaves of wild-type plants and transgenic lines overexpressing PtxtPL1-27. Data are expressed as molecular percentage. Dunnett test P values for the differences between the means of the transgenic lines and the wild type.
Linkage	Polysaccharide assignments	Amylase								EPG/PME								Carbonate								1M KOH								4M KOH
		WT	1051	1002	WT	1051	1002	1051	1002	WT	1051	1002	WT	1051	WT	1051	1002	WT	1051	1002	WT	1051	1002	1051	1002	WT	1051	1002	WT	1051	1002	1051	1002	WT	1051	1002	WT	1051	1002	1051	1002
		Mean	Mean	Mean	SE	SE	SE	Dunnett	Dunnett	Mean	Mean	Mean	SE	SE	SE	Dunnett	Dunnett	Mean	Mean	Mean	SE	SE	SE	Dunnett	Dunnett	Mean	Mean	Mean	SE	SE	SE	Dunnett	Dunnett	Mean	Mean	Mean	SE	SE	SE	Dunnett	Dunnett
t-Araf	RGII/AGI/AGII/HX	3.1	1.3	1.1	0.141421	0.141421	0.141421	0.0017	0.0013	9.9	6.3	3.8	0.424264	0.282843	0.141421	0.0042	0.0009	3.8	2.7	2.1	0.282843	0.282843	0.141421	0.0338	0.0101	6.8	5.1	5.6	0.282843	0.424264	0.282843	0.0246	0.0614	0.06	0.05	0.04	0	0	0	<.0001	<.0001
2-Araf	RGII/AGI/AGII/HX	2.2	1.4	1.2	0.141421	0.282843	0.282843											3.9	3.1	2.7	0.282843	0.282843	0.424264			2.3	2	1.9	0.141421	0.282843	0.141421			4.2	3.5	3.2	0.282843	0.141421	0.282843
3-Araf	RGI	1.2	0.9	0.7	0	0.141421	0.141421			1.5	0.8	0.7	0.282843	0.141421	-1.88738e-15			1.6	1.3	1	0.141421	0.282843	0.141421			1	0.8	1	0.141421	0.141421	0			1.3	1.1	1	0.141421	0.141421	0.141421
4-Arap or 5-Araf	Arabinan, RGI	7.2	3	3.1	0.282843	0.282843	0.424264	0.0018	0.002	5.9	2.9	2.4	0.565685	0.141421	-0.282843	0.0067	0.0043	5.3	4.1	3.8	0.424264	0.282843	0.424264			1.9	1.6	1.3	0.141421	0.282843	0.282843			7.3	6	5.6	0.424264	0.424264	0.565685
2,4-Arap or 2,5-Araf	Arabinan, RGI	4.4	1.4	1.6	0.282843	0.282843	0.282843	0.003	0.0036									2.4	2.6	2.7	0.141421	0.282843	0.282843											1.9	1.6	1.5	0.282843	0.282843	0.282843
3,4-Arap or 3,5-Araf	Arabinan, RGI	2.6	1.5	1.7	0.141421	0.141421	0.141421	0.0073	0.013	2.8	1.6	1.4	0.141421	0.282843	0.424264	0.0268	0.0175	1.6	1.1	0.8	0.282843	0.141421	0.141421											2.4	2	1.8	0.141421	0.424264	0.141421
2,3,4-Arap	AGII/RGI																																	0.3	0.2	0.2	0	0	0
t-Rhap	AGII/RGII																									0.5	0.2	0.2	0.141421	0	0			0.5	0.4	0.2	0	0	0
2-Rhap	RGI									2.4	2.7	2.8	0.565685	0.282843	-7.77156e-16																			3.5	2.6	1.5	0.141421	0.282843	0.141421	0.0336	0.0035
3-Rhap	RGII									0.3	0.4	0.5	0	0	0																			0.1	0.07	0.04	0	0	0
4-Rhap	RGI									0.3	0.4	0.5	0	0.141421	0.282843																			0.4	0.3	0.2	0	0	0
2,3-Rhap	RGI	0.3	0.4	0.5	0	0	0			0.4	0.4	0.5	0	0	0			0.3	0.2	0.3	0	0	0	<.0001	1									0.1	0.08	0.04	0	0	0	<.0001	<.0001
2,4-Rhap	RGI	0.6	0.9	0.8	0.141421	0.141421	0.141421			2.3	2.7	2.6	0.282843	0.424264	0.565685			1.3	1	0.8	0.282843	0.141421	0.141421			0.4	0.2	0.2	0	0	0	<.0001	<.0001	2.7	2	1.2	0.282843	0.424264	0.141421	0.1686	0.0266
2,3,4-Rhap	RGI/RGII																																	0.2	0.1	0.08	0	0	0
t-Fucp	XG	0.2	0.2	0.2	0	0	0			0.2	0.4	0.3	0	0	0	<.0001	<.0001	0.6	0.5	0.4	0	0.141421	0			0.7	0.4	0.05	0.141421	0.141421	0	0.1293	0.0183	0.9	0.6	0.5	0.141421	0.141421	0.141421
2,4-Fucp	XG/RGI/RGII																																	0.3	0.3	0.2	0	0	0	1	<.0001
t-Xylp	XG	0.1	0.2	0.6	0	0	0.141421	0.4606	0.0144	0.5	0.8	1	0.141421	0.141421	0.141421											2.9	2.2	1.9	0.141421	0.282843	0.282843			4.3	2.8	2.3	0.424264	0.282843	0.424264	0.0484	0.0225
2-Xylp	XG, RGII																									2.4	2	1.7	0.141421	0.282843	0.282843			3.8	2.4	2	0.282843	0.282843	0.282843	0.026	0.013
4-Xylp	HX	1.4	2.1	2.3	0.282843	0.282843	0.282843			15.2	17.4	20.4	0.565685	0.848528	1.13137			1.9	3.4	4.8	0.141421	0.282843	0.282843	0.0144	0.0021	17.6	19.6	14.9	0.565685	1.13137	0.424264			14.9	9.6	8	0.707107	0.565685	0.565685	0.0055	0.0025
2,4-Xylp	HX	0.5	0.8	0.9	0	0.141421	0.282843			0.2	0.4	0.3	0	0	0	<.0001	<.0001	0.5	1.4	1	0.141421	0.141421	0.141421	0.013	0.0627	2.1	3.4	4.1	0.141421	0.282843	0.282843	0.0215	0.0064
3,4-Xylp	HX									1.3	1.8	2.1	0.424264	0.282843	0.141421
t-Manp	HM	1.4	1.9	2	0.141421	0.141421	0.282843			0.1	0.1	0.1	0	0	0			0.7	1.2	1.5	0.141421	0.282843	0.141421			1.3	1	0.8	0.141421	0.141421	0.141421			0.2	0.2	0.1	0	0	0	1	<.0001
2-Manp	HM	3.2	3.8	3.9	0.282843	0.282843	0.424264			0.3	0.8	0.7	0	0.141421	0.282843	0.0372	0.066	1.5	2.4	2.6	0.282843	0.141421	0.282843	0.0569	0.0338	1.4	1.1	1.2	0.282843	0.282843	0.282843
4-Manp	HM	0.9	1	1.1	0.141421	0.282843	0.565685			4.8	5.4	5.6	0.282843	0.565685	0.848528											6.1	6.7	7.8	0.282843	0.282843	0.424264	0.2695	0.0246	1.6	2.8	3.9	0.141421	0.282843	0.141421	0.0153	0.0023
2,4-Manp	HM	0.2	0.3	0.2	0	0	0
4,6-Manp	HM									0.6	1.4	1.2	0.141421	0.282843	0.424264											2.1	2.4	3.3	0.282843	0.282843	0.282843	0.5374	0.0393	0.3	0.5	0.6	0	0	0.141421
2,3,6-Manp	HM or Undermethylation																									0.7	1.7	1.9	0	0.141421	0.141421	0.0054	0.0032
t-GlcAp	AGII/RGII/HX	1.9	2.2	2.5	0.424264	0.282843	0.282843			0.4	0.7	0.8	0	0.141421	0.282843			0.3	0.3	0.4	0	0	0	1	<.0001	0.2	0.2	0.1	0	0	0	1	<.0001	0.4	0.4	0.3	0	0	0	1	<.0001
2-GlcAp	RGII/HX	0.9	1	1.1	0.141421	0.141421	0.424264			0.2	0.3	0	0	0	0	<.0001	<.0001	0.2	0.3	0.3	0	0	0	<.0001	<.0001									0.4	0.4	0.3	0	0	0	1	<.0001
4-GlcAp	HX	1.8	2.3	2.1	0.282843	0.282843	0.282843			0.4	0.3	0	0	0	0			0.4	0.3	0.3	0	0	0	<.0001	<.0001
2,4-GlcAp	HX	0.5	0.7	0.8	0	0.141421	0.141421											1.2	2.1	2.5	0.282843	0.141421	0.141421	0.0336	0.0122									0.4	0.4	0.4	0.141421	0.141421	0
t-GalAp	HG/RGI/RGII									1.8	1.3	0.8	0.282843	0.141421	1.11022e-16			1.1	0.4	0.5	0.282843	0	0.141421											2.8	1.6	1.9	0.282843	0.141421	0.141421	0.0153	0.0336
2-GalAp	Unknown																									0.5	0.3	0.2	0.141421	0	0			0.2	0.1	0.1	0	0	0	<.0001	1
3-GalAp	unknown																	0.9	0.5	0.4	0	0.141421	0	0.0268	0.0144
4-GalAp	HG/RGI/RGII	2.5	1.3	0.9	0.141421	0.141421	0	0.0032	0.0014	14.1	9.8	8.2	0.707107	0.424264	0.141421	0.0056	0.0022	33	15.7	12.9	1.41421	0.989949	0.141421	0.0007	0.0004	10	11.2	4.3	0.282843	1.69706	0.141421	0.4698	0.0175	12.3	8	8.2	0.282843	0.282843	0.282843	0.001	0.0012
3,4-GalAp	RGI	0.8	0.6	0.5	0	0	0	<.0001	<.0001									6.5	5.3	4.1	0.424264	0.141421	0.282843	0.048	0.0071									0.9	0.5	0.6	0.141421	0.141421	0.141421
5-Apif	RGII	0.2	0.1	0.1	0	0	0	<.0001	<.0001									0.6	0.3	0.4	0.141421	0	0											0.8	0.5	0.4	0.141421	0	0	0.0569	0.0268
t-Galp	AGII/RGI/RGII/XG,HX	5.2	6.2	5.9	0.424264	0.848528	0.424264			4.5	5.9	6	0.424264	0.565685	0.707107			4.3	7.4	8.8	0.141421	0.282843	0.282843	0.0018	0.0006	4.4	3.5	3.1	0.282843	0.141421	0.282843	0.0569	0.0215	4.1	3.2	2.9	0.282843	0.424264	0.282843
2-Galp	XG/RGI	0.6	0.7	0.6	0	0.282843	0.141421			0.3	0.5	0.8	0	0	0	0.1468	0.0144									1.7	1.2	1.1	0.282843	0.141421	0.141421			0.8	0.2	0.3	0.141421	0	0	0.0086	0.0144
3-Galp	AGII/RGI/RGII	6.1	6.9	7.1	0.424264	0.424264	0.848528			0.4	0.5	0.6	0.141421	0.141421	0.141421			2	3.1	3	0.282843	0.282843	0.282843			1.5	1.3	1.2	0.141421	0.141421	0.282843			0.6	0.4	0.3	0.141421	0	0
4-Galp	AGI/RGI	1.4	1.8	1.9	0.282843	0.141421	0.141421			1	1.7	1.5	0.141421	0.282843	0.424264			2.7	5.8	5.7	0.282843	0.424264	0.424264	0.0065	0.0072	1.1	1	0.9	0.141421	0.141421	0			4.8	15.3	17.9	0.282843	1.41421	0.424264	0.002	0.001
6-Galp	AGII/RGI/RGII	6.3	7.1	6.9	0.707107	0.282843	0.141421			0.7	0.9	1.1	0.141421	0.141421	0.141421			4.3	7.3	8.4	0.424264	0.141421	0.282843	0.0037	0.0015	1.2	1.7	2.3	0.282843	0.424264	0.282843			0.3	2.4	2.2	0	0.282843	0.282843	0.0047	0.0062
3,4-Galp	AGI	2.6	2.9	2.7	0.141421	0.282843	0.424264																			0.7	1.4	2.1	0.141421	0.141421	0.141421	0.026	0.0036	0.5	2.9	2.8	0.141421	0.141421	0.141421	0.0007	0.0008
3,6-Galp	AGII/RGI	22.6	25.6	24.8	0.565685	1.27279	2.40416			0.5	0.8	1.1	0.141421	0.141421	0.141421			6.2	8	7.5	0.282843	0.424264	0.565685			7.2	8.9	10.1	0.141421	0.282843	0.707107	0.0522	0.0123	0.4	1.6	1.3	0	0.141421	0.141421	0.0032	0.0073
4,6-Galp	AGI																																	0.2	1.4	1.7	0	0.282843	0.141421	0.0118	0.0062
3,4, 6-Galp	AGII	3.6	4.1	4.4	0.282843	0.282843	0.282843											0.9	1.7	1.8	0.141421	0.282843	0.141421	0.0458	0.0336
t-Glcp	prob starch	2.4	3.1	3.4	0.141421	0.424264	0.424264			2.9	3.9	3.5	0.282843	0.282843	0.282843			1.7	2.4	2.9	0.141421	0.282843	0.141421	0.0643	0.0153	1.6	1.1	0.9	0.282843	0.141421	0.141421			1	6	7.8	0.141421	0.282843	0.282843	0.0004	0.0002
2-Glcp	unknown	1	1.2	1.2	0	0.141421	0.282843			0.3	0.5	0.4	0	0	0	<.0001	<.0001	0.4	0.6	0.5	0	0.141421	0.141421											0.1	0.8	0.7	0	0.141421	0.141421	0.0149	0.0228
3-Glcp	prob starch	0.6	0.6	0.6	0.141421	0	0.141421			0.3	0.6	0.4	0	0.141421	0.282843			0.7	1	0.8	0.141421	0.141421	0			0.2	0.2	2.4	0	0	0.282843	1	0.0015
4-Glcp	prob GM/starch	3.1	3.6	3.8	0.141421	0.424264	0.282843			21	23	25	2.82843	1.69706	0.565685			4.7	7.4	8.9	0.282843	0.565685	0.141421	0.0091	0.0025	15.5	12.9	12.6	0.848528	0.424264	0.565685	0.0436	0.0327	12.7	8.8	8.4	0.424264	0.282843	0.565685	0.005	0.0038
6-Glcp	prob starch	3.1	3.3	3.2	0.282843	0.282843	0.282843																			0.3	0.3	3.1	0	0	0.282843	1	0.0007
2,4-Glcp	prob starch	0.6	0.7	0.8	0.141421	0.141421	0.141421											0.6	0.9	1	0	0.141421	0.282843			0.2	1.3	2.7	0	0.282843	0.282843	0.0289	0.0028	0.4	1.6	2.1	0	0.282843	0.141421	0.0118	0.0043
2,6-Glcp	prob starch	1.9	2.1	2	0.141421	0.141421	0.424264											0.2	0.6	0.5	0	0.141421	0	0.0268	0.0569
3,4-Glcp	prob starch	0.3	0.3	0.3	0	0	0			0.4	0.6	0.7	0	0	0			0.7	0.9	1.1	0	0	0.141421	0.1468	0.0268	0.1	0.2	2.6	0	0	0.141421	0.4606	0.0001	0.2	1.1	2.2	0	0.141421	0.282843	0.0263	0.0027
4,6-Glcp	prob XG/starch	0.4	0.5	0.5	0	0.141421	0.141421			1.8	2	2.2	0.141421	0.424264	0.707107			1.2	2.7	2.9	0.141421	0.282843	0.141421	0.0081	0.0057	3.3	2.8	2.5	0.282843	0.141421	0.282843			4.5	3.2	3	0.424264	0.282843	0.282843	0.0502	0.0345
