# Supplementary material for: Ectopic expression of pectate lyase PtxtPL1-27 in aspen affects leaf cuticle development
Source: iScience. 2025 Nov 6;28(12):113963. doi: 10.1016/j.isci.2025.113963 (PMC12671348; doi:10.1016/j.isci.2025.113963)
Supplement: Table S4. Metabolite profiling of cutin monomers by liquid chromatography quadrupole time-of-flight mass spectrometry (LC-QTOF-MS) [file mmc3.xlsx]

## Sheet: Tab S4. Cutin monomers
Table S4. Metabolite profiling of cutin monomers by liquid chromatography quadrupole time-of-flight mass spectrometry (LC-QTOF-MS; negative ionisation mode); putative annotation of compounds showing 2-fold changes in transgenic plants compared to wild-type has been made using chemical databases whereas yellow highlighted compounds are annotated with MSMS analysis.
ID	Compound Name	Annotation	RT	Mass	T89 mean	T89 SE	L1002 mean	L1002 SE	L1501 mean	L1501 SE	log2 (fold changeT89 vs all)	-log10P (t-test, T89 vs all)
ID_2	288.2287@0.4		0.4	288.229	0.109304	0.000851463	0.106727	0.00213799	0.0983137	0.00061684	-0.0924323	1.62374
ID_3	286.2155@0.4		0.4	286.216	0.105343	0.00329337	0.0789319	0.0120514	0.096088	0.00200958	-0.267581	1.30842
ID_4	289.2318@0.4		0.4	289.232	0.0582759	0.000460085	0.053354	0.000901184	0.0483134	0.000601219	-0.197115	2.94016
ID_5	346.2701@0.43		0.43	346.27	0.0444459	5.2969e-05	0.0402066	0.000465875	0.0437356	0.000365607	-0.0826554	1.50938
ID_6	288.2297@0.09	10,16-Dihydroxyhexadecanoic acid	0.09	288.23	0.0652773	0.00136132	0.0606428	0.000393384	0.051365	0.00151804	-0.221054	2.05622
ID_7	384.36@2.85	24-hydroxy-tetracosanoic acid	2.85	384.36	0.0144716	0.000214286	0.0328375	0.000628473	0.027175	0.000298061	1.05204	4.25169
ID_8	270.2193@0.64		0.64	270.219	0.012391	0.000155672	0.00829044	0.000186607	0.015743	0.000191639	-0.0442479	0.0797827
ID_9	298.2506@0.91		0.91	298.251	0.00649626	8.93595e-05	0.00894785	0.000140325	0.00777401	5.10918e-05	0.364054	3.20484
ID_10	272.2348@0.75		0.75	272.235	0.0128158	0.00015754	0.0133983	0.000267293	0.011857	2.74711e-06	-0.0213402	0.186178
ID_11	636.392@1.96		1.96	636.392	0.0095092	0.000114308	0.017944	0.000310918	0.0160077	0.000142404	0.83609	5.11972
ID_12	302.2061@0.39		0.39	302.206	0.0143913	0.000424997	0.0185179	0.000500883	0.01714	0.000265569	0.309021	2.81519
ID_13	272.235@1.53	16-Hydroxyhexadecanoic acid	1.53	272.235	0.00587037	2.00407e-05	0.0114645	0.000186256	0.0108259	0.000176528	0.9249	6.12111
ID_14	286.2143@0.69		0.69	286.214	0.0129466	2.87517e-05	0.00722435	7.46664e-05	0.00946437	9.76469e-05	-0.633702	3.59049
ID_15	602.4296@2.1		2.1	602.43	0.00783335	4.32872e-05	0.0134395	0.000200159	0.0109486	0.000172027	0.638477	3.23518
ID_16	600.4154@2.02		2.02	600.415	0.00569727	4.73147e-05	0.0126495	0.000158688	0.0100977	8.48332e-05	0.997347	3.76124
ID_17	638.3903@1.96		1.96	638.39	0.00652821	8.71171e-05	0.0123135	0.000180964	0.0109294	9.44238e-05	0.83203	5.09704
ID_18	388.1516@1.53		1.53	388.152	0.00512613	6.03456e-05	0.00414771	7.76806e-05	0.00508279	4.37864e-05	-0.151461	1.20574
ID_19	356.3288@2.51	1-(11E-octadecenoyl)-rac-glycerol	2.51	356.329	0.00470309	3.682e-05	0.0117785	0.000227926	0.0099598	4.95771e-05	1.20856	4.61877
ID_20	306.1958@0.62		0.62	306.196	0.00683839	6.90022e-05	0.0026199	0.000353336	0.00788495	0.000144043	-0.380674	0.619238
ID_21	386.1544@1.53		1.53	386.154	0.00495197	2.08446e-05	0.00390466	6.80571e-05	0.00479356	7.19124e-05	-0.187281	1.50477
ID_22	488.3069@0.35		0.35	488.307	0.0126866	7.66178e-05	0.0140297	0.000144985	0.0140791	0.000555317	0.147717	2.6139
ID_23	296.2349@0.79		0.79	296.235	0.00270566	5.11603e-05	0.00555831	8.23749e-05	0.00298746	3.90383e-05	0.659231	1.38028
ID_24	314.242@0.44		0.44	314.242	0.00567403	5.60122e-05	0.00567865	6.33958e-05	0.00386647	8.36834e-05	-0.249611	1.10669
ID_25	636.392@2.03		2.03	636.392	0.008253	7.99838e-05	0.0147483	0.000227807	0.012101	0.000117127	0.701895	3.5055
ID_26	302.2436@0.44		0.44	302.244	0.00317436	4.43458e-05	0.00249218	3.28953e-05	0.00428123	7.30008e-05	0.0934188	0.206781
ID_27	412.3914@3.33	12-Hydroxyhexacosanoic acid	3.33	412.391	0.00258921	4.12007e-05	0.00618006	0.000140631	0.00453658	8.32052e-06	1.04927	3.18933
ID_28	294.2189@0.67		0.67	294.219	0.00188857	2.04864e-05	0.00479827	6.37744e-05	0.00163304	1.50438e-05	0.767821	0.921153
ID_29	334.2264@0.86		0.86	334.226	0.00382693	2.33312e-05	0.00252079	6.14891e-05	0.00410782	6.3644e-05	-0.207482	0.675851
ID_30	436.4273@4.32	20Z-nonacosenoic acid	4.32	436.427	0.00703965	4.9834e-05	0.0015791	1.52184e-05	0.00115345	1.49977e-05	-2.36526	9.43401
ID_31	356.2158@0.39		0.39	356.216	0.0107614	0.000144672	0.00977635	0.000187683	0.00980177	4.23889e-05	-0.136623	2.17475
ID_32	314.2447@1	9,10-dihydroxy-12-octadecenoic acid	1	314.245	0.00457288	1.65921e-05	0.00166856	5.49521e-05	0.0021897	0.000107757	-1.24516	5.41076
ID_33	316.2558@0.44	12,18-dihydroxyoctadecanoic acid	0.44	316.256	0.00622555	4.21892e-05	0.0057724	7.90189e-05	0.00493326	4.15075e-05	-0.2179	2.2625
ID_34	598.4388@0.4		0.4	598.439	0.0150208	0.000125009	0.012338	0.000275144	0.0122453	0.000257015	-0.289276	5.34295
ID_35	270.2152@0.44		0.44	270.215	0.0037918	2.11493e-05	0.0021262	2.13324e-05	0.00513598	1.50631e-05	-0.0624803	0.0857421
ID_36	652.3829@0.99		0.99	652.383	0.00197425	3.98728e-05	0.00320836	7.30544e-05	0.00227469	5.65184e-05	0.473677	1.83043
ID_37	638.3902@2.03		2.03	638.39	0.00566764	2.91803e-05	0.0101227	0.000162564	0.00813098	0.000296835	0.687365	3.14717
ID_38	350.1774@1.6		1.6	350.177	0.0016936	2.90898e-05	0.00178632	3.35556e-05	0.00226188	1.54275e-05	0.257187	1.57142
ID_39	300.2659@1.11	18-hydroxyoctadecanoic acid	1.11	300.266	0.0027696	3.7978e-05	0.00259283	4.56376e-05	0.00255763	3.15698e-05	-0.104975	1.86407
ID_40	498.3336@0.35		0.35	498.334	0.0117031	0.000108489	0.0108101	5.98558e-05	0.0094726	0.000280383	-0.206641	2.40911
ID_41	304.2159@0.36	9,10,16-trihydroxy-hexadecanoic acid	0.36	304.216	0.0103764	0.000415511	0.00444024	4.8136e-05	0.00486941	0.000145668	-1.15651	2.51827
ID_42	272.2347@1.12		1.12	272.235	0.00151879	7.94233e-05	0.00122261	4.71971e-05	0.00375393	0.00024492	0.712216	0.810419
ID_43	398.3756@3.08		3.08	398.376	0.00223617	1.90893e-05	0.00394796	7.20128e-05	0.00341337	2.31441e-05	0.718936	4.18389
ID_44	352.1929@1.91		1.91	352.193	0.00282926	6.14154e-05	0.00193028	4.48039e-05	0.00294806	3.05209e-05	-0.214034	0.813379
ID_45	346.2711@0.09	1-Mono(16-hydroxyhexadecanoyl)glycerol	0.09	346.271	0.00586894	0.000204394	0.00537751	6.41456e-05	0.00602409	0.000136035	-0.0419373	0.261092
ID_46	468.4536@4.53	30-hydroxy-triacontanoic acid	4.53	468.454	0.00181005	3.07831e-05	0.00415531	0.000113405	0.00349698	5.99098e-05	1.07986	4.45087
ID_47	650.3711@1.24		1.24	650.371	0.00284926	5.00173e-05	0.00125146	2.58625e-05	0.00335369	6.74036e-05	-0.307342	0.523358
ID_48	308.1939@0.63		0.63	308.194	0.00251011	3.63678e-05	0.00116638	2.74582e-05	0.00278693	3.28821e-05	-0.344687	0.694028
ID_49	758.61@8.28	1-dodecanoyl-2-(9Z-hexadecenoyl)-3-(9Z,12Z-heptadecadienoyl)-sn-glycerol	8.28	758.61	0.00289193	0.000390062	0.00118498	2.61385e-05	0.000767217	0.000114491	-1.56693	1.50303
ID_50	360.2488@0.42		0.42	360.249	0.00439687	2.78555e-05	0.00399686	4.67715e-05	0.00441377	8.5078e-06	-0.0642632	0.980402
ID_51	464.4581@5.36	22Z-Hentriacontenoic acid	5.36	464.458	0.00306985	5.39005e-05	0.000564555	4.80529e-06	0.000511601	9.41067e-06	-2.51228	3.6297
ID_52	906.5992@2.1		2.1	906.599	0.00167215	2.53519e-05	0.00143499	2.98622e-05	0.00242269	5.17174e-05	0.206027	0.519586
ID_53	650.3714@0.93		0.93	650.371	0.00215706	3.09907e-05	0.00459299	7.1234e-05	0.00257204	3.67268e-05	0.731907	1.59472
ID_54	714.4776@0.36		0.36	714.478	0.00553774	3.24767e-05	0.00577116	7.12678e-05	0.00589274	0.000151948	0.0746807	1.88512
ID_55	640.3892@1.96		1.96	640.389	0.00125578	1.41974e-05	0.0023438	4.61981e-05	0.00210948	2.04602e-05	0.826283	5.22734
ID_56	760.6086@8.28		8.28	760.609	0.00207844	0.000272613	0.000736625	8.01888e-05	0.000622225	6.66885e-06	-1.61312	1.48039
ID_57	122.0364@0.5		0.5	122.036	0.00176388	5.48953e-05	0.00203162	9.27566e-05	0.00188634	6.10537e-05	0.151348	1.28586
ID_58	390.1485@1.53		1.53	390.149	0.00156236	1.50307e-05	0.00127092	2.35616e-05	0.00154413	1.54291e-05	-0.150564	1.2543
ID_59	490.3052@0.35		0.35	490.305	0.00434002	4.10181e-05	0.00480451	3.54608e-05	0.00481395	0.000212562	0.148103	2.45354
ID_60	370.3444@2.67		2.67	370.344	0.00180081	3.12943e-05	0.00348626	6.00884e-05	0.00298535	2.57188e-05	0.845478	4.5175
ID_61	654.3824@0.99		0.99	654.382	0.00124143	3.22938e-05	0.00215633	5.99922e-05	0.00141767	1.36344e-05	0.52554	1.66194
ID_62	352.1746@1.6		1.6	352.175	0.00116255	2.69879e-05	0.00118681	2.76146e-05	0.00154047	1.7032e-05	0.230167	1.25613
ID_63	217.9415@0.26		0.26	217.941	0.000892508	1.12299e-05	0.00087818	1.99264e-05	0.000736378	5.29604e-05	-0.144798	1.03764
ID_64	604.4298@2.1		2.1	604.43	0.00284144	2.21736e-05	0.00478643	6.68584e-05	0.00392482	3.36614e-05	0.61626	3.27731
ID_65	342.3131@1.99		1.99	342.313	0.00340925	1.23431e-05	0.00350651	3.62802e-05	0.00306093	5.07217e-05	-0.0541206	0.551538
ID_66	406.275@2.05	Glycerol 2-(9,10,18-trihydroxyoctadecanoate)	2.05	406.275	0.00298283	3.34208e-05	0.00283892	4.92256e-05	0.002535	2.05119e-05	-0.150707	2.08703
ID_67	354.1905@1.91		1.91	354.19	0.00191509	1.38271e-05	0.00127026	3.80141e-06	0.00199809	4.18572e-05	-0.228847	0.831482
ID_68	416.3278@2.53	13Z,16Z,19Z,22Z-octacosatetraenoic acid	2.53	416.328	0.00350502	3.97569e-05	0.000970574	1.80334e-05	0.00114826	1.73391e-05	-1.72615	7.84464
ID_69	328.2232@0.43		0.43	328.223	0.00209024	1.28216e-05	0.00262145	4.49321e-05	0.00176842	2.69483e-05	0.0705093	0.214751
ID_70	310.2116@0.44		0.44	310.212	0.00108539	4.47455e-06	0.00181031	3.25778e-05	0.00129724	9.86938e-06	0.517559	2.00779
ID_71	652.3798@0.45		0.45	652.38	0.00298586	1.89828e-05	0.00434666	7.09695e-05	0.00274188	4.62361e-05	0.247343	0.738529
ID_72	652.37@1.25		1.25	652.37	0.00189831	1.5e-05	0.000861766	1.29621e-05	0.00227739	1.51151e-05	-0.274339	0.459559
ID_73	332.2462@0.38		0.38	332.246	0.0045323	1.38419e-05	0.00316334	2.64123e-05	0.00331888	8.6621e-05	-0.483754	6.10175
ID_74	564.4373@1.98		1.98	564.437	0.00112474	1.63208e-05	0.00207716	3.37431e-05	0.00186032	2.37836e-05	0.807677	5.27714
ID_75	312.2276@0.44		0.44	312.228	0.00124859	1.918e-05	0.00184696	3.53858e-05	0.00123247	2.10341e-05	0.302361	1.04571
ID_76	382.2033@1.26		1.26	382.203	0.000815586	1.40641e-05	0.000841277	5.58188e-06	0.00146226	1.26853e-05	0.497939	1.22087
ID_77	324.1878@0.39		0.39	324.188	0.0043847	5.734e-05	0.00527964	6.51023e-05	0.00509634	5.298e-05	0.242699	4.04922
ID_78	724.5071@0.35		0.35	724.507	0.0049597	4.17722e-05	0.00419953	3.43396e-05	0.00373192	7.93048e-05	-0.322668	3.86936
ID_79	670.3479@1.71		1.71	670.348	0.000982402	2.05324e-05	0.00058435	1.20647e-05	0.00154315	3.04418e-05	0.114775	0.141768
ID_80	786.6416@8.62		8.62	786.642	0.00122864	0.000201975	0.000524271	8.52786e-06	0.00035007	6.39149e-05	-1.4908	1.28114
ID_81	956.5485@1.78		1.78	956.548	0.00097512	3.34047e-05	0.00124864	2.81959e-05	0.00107503	4.54813e-05	0.252754	1.87163
ID_82	954.5503@1.77		1.77	954.55	0.000915278	1.87441e-05	0.00115872	2.53436e-05	0.000987002	3.6513e-05	0.229181	1.85896
ID_83	284.1958@0.43		0.43	284.196	0.00169321	2.18124e-05	0.00188086	4.2795e-05	0.00232815	2.38314e-05	0.313717	2.02711
ID_84	342.2373@0.44		0.44	342.237	0.000933487	4.87451e-06	0.00165152	2.8826e-05	0.000985136	1.23603e-05	0.498008	1.30156
ID_85	432.3208@2.05	7R,18R-dihydroxy-15Z,21Z-tetracosadienoic acid	2.05	432.321	0.00173424	2.46471e-05	0.000866971	1.04569e-05	0.00060285	1.18506e-05	-1.23866	5.58814
ID_86	448.3542@2.31	9Z,23Z-triacontadienoic acid	2.31	448.354	0.00431253	3.12244e-05	0.00116456	1.06386e-05	0.00106778	1.53344e-05	-1.94997	7.30196
ID_87	668.337@1.96		1.96	668.337	0.0012287	3.31712e-05	0.000588331	1.05482e-05	0.00291272	6.76064e-05	0.510659	0.440374
ID_88	904.5931@2.06	1-(9Z,12Z-octadecadienoyl)-2-heneicosanoyl-glycero-3-phospho-(1'-myo-inositol)	2.06	904.593	0.000912921	1.94941e-05	0.00213308	3.1266e-05	0.0026382	7.66345e-05	1.38581	4.33801
ID_89	284.1982@0.59		0.59	284.198	0.000942598	1.71248e-05	0.000532521	1.62439e-05	0.00170166	1.9071e-05	0.245031	0.271644
ID_90	356.2172@0.09		0.09	356.217	0.00385613	0.000173264	0.00354149	3.91754e-05	0.00313805	0.00017825	-0.207405	1.15305
ID_91	672.3481@1.71		1.71	672.348	0.000944112	1.29651e-05	0.000559688	1.81573e-05	0.00147808	4.91868e-05	0.109956	0.135064
ID_92	344.2504@0.44		0.44	344.25	0.000776401	6.8898e-06	0.00134008	1.28645e-05	0.000834085	8.00531e-06	0.485587	1.3907
ID_93	670.3355@1.96		1.96	670.336	0.00127003	2.13488e-05	0.000605778	4.65371e-06	0.00301647	5.51446e-05	0.512027	0.441027
ID_94	788.6404@8.62		8.62	788.64	0.000873953	0.00014394	0.00037361	8.67823e-06	0.000295897	2.48313e-07	-1.38446	1.20507
ID_95	300.2659@2.04		2.04	300.266	0.00108735	3.58086e-05	0.00251038	4.29085e-05	0.00160796	2.3351e-06	0.921246	2.34715
ID_96	336.2242@0.86		0.86	336.224	0.00134034	1.37138e-05	0.000869812	1.39359e-05	0.00139543	8.71593e-06	-0.242934	0.858183
ID_97	219.9393@0.26		0.26	219.939	0.000650063	1.7293e-06	0.000647072	6.5591e-06	0.000546377	4.25618e-05	-0.123513	0.879919
ID_98	330.2383@0.43		0.43	330.238	0.00159912	1.20953e-05	0.00166511	1.30186e-05	0.00130765	1.84107e-05	-0.105474	0.6524
ID_99	650.3695@0.45		0.45	650.37	0.00189537	3.02399e-05	0.00326166	5.25891e-05	0.00184788	3.01892e-05	0.430715	1.03441
ID_100	616.4039@0.89		0.89	616.404	0.000410462	3.98933e-05	0.000627065	1.97002e-05	0.000531704	4.78604e-05	0.49727	1.61916
ID_101	618.4238@0.44		0.44	618.424	0.00208087	1.95732e-05	0.00240071	5.12433e-05	0.00103503	3.93096e-06	-0.276566	0.53819
ID_102	656.3558@2.29		2.29	656.356	0.000541741	1.83625e-05	0.000358951	4.59957e-06	0.00167161	6.53597e-05	0.906203	0.77068
ID_103	870.6258@2.15		2.15	870.626	0.00057175	9.2718e-06	0.000749529	1.48541e-05	0.00142154	4.99301e-05	0.92495	1.70752
ID_104	654.3573@2.29		2.29	654.357	0.000530987	6.20002e-06	0.000348528	3.52992e-06	0.00160435	5.62681e-05	0.878851	0.756998
ID_105	722.6332@8.5	1-dodecanoyl-2-tetradecanoyl-3-hexadecanoyl-sn-glycerol	8.5	722.633	0.00129248	2.2084e-05	0.000598618	1.09948e-05	0.000455627	9.13155e-06	-1.29394	6.60372
ID_106	384.2009@1.26		1.26	384.201	0.000566516	1.29726e-05	0.000562333	7.12757e-06	0.000966855	1.17297e-05	0.432577	1.0927
ID_107	298.2098@0.43		0.43	298.21	0.00143469	2.74138e-06	0.00134521	9.92783e-06	0.00127495	9.69817e-06	-0.131083	3.21049
ID_108	296.2347@1.02		1.02	296.235	0.000775627	2.23031e-05	0.00116049	3.02539e-05	0.00107326	4.79098e-05	0.526033	4.26996
ID_109	440.4222@3.99		3.99	440.422	0.000954686	3.00773e-05	0.0012588	1.20894e-05	0.000984184	1.61789e-05	0.232319	1.3212
ID_110	308.1926@0.44		0.44	308.193	0.00121751	1.30496e-05	0.000689741	1.8198e-05	0.00118738	1.35318e-05	-0.37542	1.26296
ID_111	374.1836@0.62	Glycerol 1-(18-hydroxyoctadecanoate)	0.62	374.184	0.00108176	4.6486e-06	0.000510448	5.51962e-06	0.0012494	8.73877e-06	-0.297932	0.558167
ID_112	776.7057@2.85	1-(9Z,12Z-octadecadienoyl)-2-(9Z,12Z,15Z-octadecatrienoyl)-3-O-β-D-galactosyl-sn-glycerol	2.85	776.706	0.00070007	2.13031e-05	0.00246247	7.56918e-05	0.002024	0.000113839	1.68001	4.53666
ID_113	654.3822@0.45		0.45	654.382	0.00126721	1.32882e-05	0.00182749	3.77586e-05	0.00117167	2.60288e-05	0.242903	0.749813
ID_114	582.4475@1.53		1.53	582.447	0.000374177	2.12282e-05	0.000734442	3.12204e-05	0.000504802	1.84165e-05	0.727667	2.31162
ID_115	330.2746@0.69		0.69	330.275	0.000760841	9.06186e-06	0.000617008	9.2781e-06	0.00106755	1.10009e-05	0.146706	0.339498
ID_116	326.1925@2.05		2.05	326.192	0.000993707	1.67753e-05	0.000956727	4.46429e-06	0.000840931	1.29831e-05	-0.144773	1.71011
ID_117	440.4222@3.72		3.72	440.422	0.000988276	7.79807e-06	0.00178992	4.08436e-05	0.00168468	1.58306e-05	0.813861	6.11506
ID_118	699.3849@1.97		1.97	699.385	0.000833183	1.41497e-05	0.00143153	2.31675e-05	0.00117561	1.94777e-05	0.645762	3.45998
ID_119	724.6476@8.73	1-docosanoyl-2-(4Z,7Z,10Z,13Z,16Z,19Z-docosahexaenoyl)-sn-glycerol	8.73	724.648	0.00179865	2.64546e-05	0.000515872	3.26251e-06	0.000437503	5.54791e-06	-1.9158	5.5714
ID_120	350.2024@0.62		0.62	350.202	0.000711829	2.2699e-05	0.000417663	1.19143e-05	0.000615301	5.90527e-05	-0.462812	1.92474
ID_121	228.079@0.42		0.42	228.079	0.000601744	6.78351e-06	0.000838642	2.61612e-05	0.000632899	4.22388e-06	0.290106	1.43535
ID_122	618.3798@2.32		2.32	618.38	0.000340562	8.16337e-06	0.000297738	7.31333e-06	0.00126845	5.63426e-05	1.20126	1.00539
ID_123	406.2743@1.92		1.92	406.274	0.000739851	2.39856e-05	0.000668735	9.88207e-06	0.00103137	4.6307e-05	0.200315	0.59356
ID_124	328.2575@0.66		0.66	328.257	0.000383035	4.07424e-06	0.000439232	7.8471e-06	0.00047576	7.26316e-06	0.256282	3.59883
ID_125	716.4763@0.36		0.36	716.476	0.00206115	1.28155e-05	0.00216624	3.42508e-05	0.00222292	4.7053e-05	0.0904953	2.33363
ID_126	317.8372@0.26		0.26	317.837	0.000396876	2.93772e-06	0.000385963	6.84356e-06	0.000309715	3.01147e-05	-0.190268	1.12052
ID_127	730.5791@7.9	1-dodecanoyl-2-tridecanoyl-3-(6Z,9Z,12Z-octadecatrienoyl)-sn-glycerol	7.9	730.579	0.000940002	0.000130193	0.00026511	6.8251e-06	0.000241785	8.04528e-06	-1.89098	1.47105
ID_128	332.2102@0.75		0.75	332.21	0.000448937	2.3208e-05	0.000605768	1.93902e-05	0.000590507	4.44874e-06	0.413964	1.89566
ID_129	272.059@0.35		0.35	272.059	0.0019037	0.00012777	0.00225652	2.63592e-05	0.0018984	0.000119819	0.12602	0.475342
ID_130	974.5143@2.08		2.08	974.514	0.00177449	2.60164e-05	0.000709339	6.15621e-06	0.00163965	5.31928e-05	-0.595368	1.45733
ID_131	270.2188@1.25	Heptadecanoic acid	1.25	270.219	0.000346501	2.68723e-05	0.000703604	1.51628e-05	0.000897979	5.82016e-05	1.20857	3.94097
ID_132	318.1985@0.36		0.36	318.199	0.00198825	4.03193e-05	0.00216598	2.74582e-05	0.00188295	3.84863e-05	0.0260385	0.182806
ID_133	632.439@1.84	1-tridecanoyl-2-(9Z-octadecenoyl)-glycero-3-phosphate	1.84	632.439	0.000234682	1.07701e-05	0.0006206	1.08243e-05	0.000804992	2.93023e-05	1.60278	4.19251
ID_134	270.2184@0.09		0.09	270.218	0.00143416	5.11475e-05	0.000772597	1.86545e-05	0.00198035	3.29367e-05	-0.0592282	0.0747764
ID_135	320.1748@0.58		0.58	320.175	0.000773535	1.40811e-05	0.000401089	6.45619e-06	0.00126849	2.56465e-05	0.109944	0.115892
ID_136	326.2427@0.57		0.57	326.243	0.000286709	3.38536e-05	0.000519547	9.27898e-06	0.000344492	4.58628e-05	0.59151	1.44023
ID_137	482.3597@0.88		0.88	482.36	0.000703205	2.71037e-05	0.000766138	1.36136e-05	0.00121168	2.47982e-05	0.491895	1.45112
ID_138	286.2137@0.09		0.09	286.214	0.00224091	6.04832e-05	0.00141951	4.64397e-05	0.00149957	6.1196e-05	-0.61857	3.23171
ID_139	526.4216@1.2		1.2	526.422	0.000536144	1.4064e-05	0.00050586	3.30996e-05	0.000844156	2.80669e-05	0.332283	0.863159
ID_140	544.3024@0.43		0.43	544.302	0.00206462	2.23113e-05	0.00157002	3.79369e-05	0.00114283	1.78967e-05	-0.606069	3.23877
ID_141	616.4058@0.44		0.44	616.406	0.00118767	1.01431e-05	0.00120067	5.06215e-05	0.00102689	7.64289e-05	-0.0926757	0.600111
ID_142	328.2968@2.25	9,12,13-trihydroxy-10,15-octadecadienoic acid	2.25	328.297	0.000630891	1.46507e-05	0.00155124	1.60527e-05	0.00123509	1.35525e-05	1.1429	4.06676
ID_143	334.1822@0.44		0.44	334.182	0.00106507	9.38411e-06	0.000984269	2.09853e-05	0.000617639	6.70397e-06	-0.411151	1.6245
ID_144	760.6082@8.47	1-octadecanoyl-2-docosanoyl-sn-glycero-3-phosphate	8.47	760.608	0.00135188	2.20895e-05	0.000468477	9.69305e-06	0.000306525	9.8411e-05	-1.80269	5.54058
ID_145	316.2487@0.75		0.75	316.249	0.000738839	2.82744e-06	0.000774884	1.22517e-05	0.000639735	8.70826e-06	-0.0629185	0.448185
ID_146	522.3702@2.42	Pentatriacontanoic acid	2.42	522.37	0.000917197	9.02014e-06	0.000406826	5.96338e-06	0.000473647	1.26625e-05	-1.05895	7.39911
ID_147	408.3956@3.58	20Z-heptacosenoic acid	3.58	408.396	0.00116598	2.51552e-05	0.000201444	8.54246e-07	0.000141969	3.10152e-06	-2.76352	4.50182
ID_148	378.2537@0.37	2,3-Dihydroxypropyl 9,10,16-trihydroxyhexadecanoate	0.37	378.254	0.0022065	3.70666e-05	0.00238794	2.7705e-05	0.00134549	1.54501e-05	-0.24126	0.682858
ID_149	598.3981@1.62		1.62	598.398	0.000318077	2.39588e-05	0.000501244	2.93107e-05	0.000502783	1.61136e-05	0.658349	2.40343
ID_150	300.1913@0.43		0.43	300.191	0.000730865	5.47164e-06	0.000654585	7.87638e-06	0.00081221	1.81546e-05	0.00499116	0.023369
ID_151	314.2807@1.98		1.98	314.281	0.00103361	1.0387e-05	0.00108844	1.25165e-05	0.0012042	2.84893e-05	0.149312	1.96375
ID_152	486.0493@1.53		1.53	486.049	0.000524597	8.72302e-06	0.000455523	6.14059e-06	0.000385013	1.6709e-05	-0.319899	2.89406
ID_153	312.229@0.8		0.8	312.229	0.000868919	2.04074e-05	0.000557204	2.0265e-05	0.000765209	1.76572e-05	-0.394121	2.20033
ID_154	302.2096@0.09		0.09	302.21	0.00160827	7.4968e-05	0.00190012	2.06969e-06	0.00180625	8.7391e-05	0.204498	1.24641
ID_155	586.4066@0.43		0.43	586.407	0.0011267	5.80089e-07	0.00137424	2.34049e-05	0.000639606	1.27985e-05	-0.162149	0.301293
ID_156	358.231@0.37		0.37	358.231	0.000704107	4.18843e-06	0.00145355	2.07552e-05	0.000669821	1.26611e-05	0.592486	1.01185
ID_157	614.3939@0.77		0.77	614.394	0.000889701	4.92926e-05	0.000864937	2.40577e-05	0.000759193	6.01022e-06	-0.131726	0.59621
ID_158	346.2272@1.27		1.27	346.227	0.000287192	4.06614e-06	0.000369628	1.34789e-05	0.000554124	1.3125e-06	0.685489	2.07589
ID_159	414.2554@0.43		0.43	414.255	0.000655967	9.1928e-06	0.000597778	6.06961e-06	0.000724238	9.75736e-06	0.0110448	0.0590458
ID_160	452.2705@0.37	Triacontanoic acid	0.37	452.271	0.0019165	2.18422e-05	0.000464244	4.21264e-06	0.000814647	1.93599e-05	-1.58358	5.17582
ID_161	566.4487@2.09		2.09	566.449	0.000638539	1.0094e-05	0.00103508	7.18806e-06	0.000855557	1.27913e-05	0.566024	3.33666
ID_162	958.5467@1.78		1.78	958.547	0.00035924	1.212e-05	0.000453939	1.02337e-05	0.000387098	1.59512e-05	0.227221	1.64231
ID_163	348.2051@0.79	9,10,12,13-tetrahydroxy-octadecanoic acid	0.79	348.205	0.00102458	6.69749e-05	0.000338191	4.98853e-06	0.00061864	5.70824e-05	-1.0987	2.8543
ID_164	562.4216@1.61	18Z,21Z,24Z,27Z,30Z-hexatriacontapentaenoic acid	1.61	562.422	0.000325394	3.06612e-06	0.000836571	1.67812e-05	0.000623988	1.86806e-05	1.16626	3.39211
ID_165	368.1827@0.75		0.75	368.183	0.000388792	9.48947e-06	0.000417406	2.15785e-05	0.000392487	7.78076e-07	0.0587342	0.509468
ID_166	578.4161@0.94		0.94	578.416	0.000274279	6.17988e-05	0.000476748	7.24551e-06	0.000333449	4.60214e-06	0.562631	0.815401
ID_167	632.3606@1.99		1.99	632.361	0.000430724	9.44574e-06	0.0003715	4.43853e-06	0.00117694	3.94302e-05	0.84598	0.934693
ID_168	184.1446@2.05		2.05	184.145	0.000221953	0.000175593	5.61293e-05	7.06219e-06	0.000151494	9.93288e-05	-1.09629	0.240049
ID_169	701.3836@1.97		1.97	701.384	0.0005997	5.02509e-06	0.0010023	1.4536e-05	0.000821593	2.23341e-06	0.604708	3.25193
ID_170	600.4567@0.95		0.95	600.457	0.000426709	6.64279e-06	0.00102531	2.12007e-05	0.00057091	4.37189e-06	0.90333	1.82903
ID_171	880.8567@9.89		9.89	880.857	0.000501752	3.33428e-07	0.000688618	9.78503e-06	0.000942428	1.6627e-05	0.700751	2.55442
ID_172	972.5171@2.08		2.08	972.517	0.00123797	1.01427e-05	0.000512919	5.4397e-06	0.00115832	3.22947e-05	-0.567065	1.4079
ID_173	614.398@0.44		0.44	614.398	0.00145602	2.1071e-05	0.00156852	3.36674e-05	0.00120257	3.61719e-05	-0.0715725	0.344154
ID_174	464.4587@5.36		5.36	464.459	0.00306628	5.42708e-05	0.000566422	3.279e-06	0.000511994	9.72637e-06	-2.50758	3.62888
ID_175	330.198@0.67		0.67	330.198	0.000344747	5.92006e-06	0.000577794	8.242e-06	0.000402178	5.25534e-06	0.507201	1.85726
ID_176	184.0882@0.42		0.42	184.088	0.000313302	7.49279e-06	0.000559384	5.44983e-06	0.000579511	6.49385e-06	0.862008	5.45177
ID_177	312.1754@2.05		2.05	312.175	0.000935137	5.28835e-06	0.000855927	7.02255e-06	0.000774105	1.21971e-05	-0.19835	2.92942
ID_178	732.5768@7.9	1-hexadecanoyl-2-docosanoyl-glycero-3-phosphate	7.9	732.577	0.000656142	7.33054e-05	0.000188518	3.45559e-06	0.000174062	7.9098e-07	-1.85571	1.64227
ID_179	544.3859@1.99		1.99	544.386	0.000457195	1.115e-06	0.000204007	2.40891e-06	0.000856238	1.37218e-05	0.213517	0.194786
ID_180	328.2966@2.02		2.02	328.297	0.000595388	9.3164e-06	0.000799946	8.83811e-06	0.0007116	2.32483e-05	0.344122	3.32373
ID_181	634.4085@0.44		0.44	634.409	0.000803338	5.06444e-06	0.00111853	2.64323e-05	0.000703194	1.02726e-05	0.181226	0.517714
ID_182	320.1735@0.44		0.44	320.173	0.000826421	4.97654e-06	0.000564157	1.10012e-05	0.00107709	1.20216e-05	-0.0101561	0.0169374
ID_183	490.4382@4.8		4.8	490.438	0.000611339	5.17295e-06	0.000771955	7.67033e-06	0.00051349	8.93321e-06	0.0722247	0.212618
ID_184	348.1862@0.4		0.4	348.186	0.000690278	1.42183e-05	0.00068869	1.57285e-05	0.000676982	2.47684e-06	-0.01564	0.171452
ID_185	344.2122@0.37		0.37	344.212	0.00141616	4.67107e-06	0.00199308	3.03287e-05	0.00123632	3.5923e-05	0.189277	0.527368
ID_186	620.3802@2.31		2.31	620.38	0.00024231	1.40588e-05	0.000224082	6.92306e-06	0.000868055	3.00272e-05	1.17223	1.0464
ID_187	314.2369@0.09		0.09	314.237	0.00149741	5.42538e-05	0.00131207	1.45992e-05	0.000986698	2.10089e-05	-0.381612	2.15836
ID_188	868.614@2.09	1-heneicosanoyl-2-(7Z,10Z,13Z,16Z-docosatetraenoyl)-glycero-3-phospho-(1'-sn-glycerol)	2.09	868.614	0.00027473	1.01212e-05	0.000696519	5.60197e-06	0.000835417	2.14545e-05	1.47927	5.07599
ID_189	872.6458@2.22		2.22	872.646	0.000292437	2.87839e-06	0.000323898	1.14939e-05	0.000556789	2.90638e-05	0.590505	1.39163
ID_190	326.2015@0.43		0.43	326.202	0.000643123	2.63937e-05	0.000923747	1.04467e-05	0.000775498	2.5473e-05	0.401728	2.61661
ID_191	272.2343@0.09		0.09	272.234	0.00119368	2.99308e-05	0.0014073	2.60357e-05	0.00129707	5.66691e-05	0.179876	1.85863
ID_192	976.5126@2.08		2.08	976.513	0.000948094	1.17604e-05	0.000382242	1.04071e-05	0.000862063	2.07203e-05	-0.607762	1.53717
ID_193	350.1139@0.42		0.42	350.114	0.000557743	7.10885e-06	0.000862421	1.12668e-05	0.0003434	1.53441e-06	0.112343	0.146416
ID_194	492.4532@3.7		3.7	492.453	0.000678272	6.4855e-06	0.00077009	8.48487e-06	0.000908289	2.81113e-05	0.307134	2.35285
ID_195	413.0953@0.5		0.5	413.095	4.11447e-05	2.33217e-06	3.94096e-05	3.54145e-06	2.60071e-05	5.48242e-06	-0.331045	0.913459
ID_196	315.8396@0.26		0.26	315.84	0.00024902	6.81122e-06	0.000250962	9.15344e-06	0.000197487	2.3166e-05	-0.151319	0.682146
ID_197	552.4555@1.53	20Z,23Z,26Z,29Z,32Z,35Z-octatriacontahexaenoic acid	1.53	552.456	0.000324027	1.45446e-05	0.00103014	1.71039e-05	0.00110638	9.11944e-06	1.72108	7.83302
ID_198	938.541@2.09		2.09	938.541	0.000569087	7.10541e-06	0.000290502	7.16015e-06	0.000730601	1.53797e-05	-0.156593	0.236838
ID_199	454.4373@4.43		4.43	454.437	0.00030962	9.33156e-07	0.000441023	5.12045e-06	0.000359774	5.44377e-06	0.370938	2.35822
ID_200	774.305@1.53		1.53	774.305	0.000723185	1.45753e-05	0.000475815	1.10269e-05	0.000657101	4.90471e-06	-0.352396	1.96253
ID_201	488.0463@1.53		1.53	488.046	0.000374911	6.42603e-06	0.000337054	4.87382e-06	0.000270684	1.05893e-05	-0.3031	2.29256
ID_202	750.6645@8.83	1-dodecanoyl-2,3-dihexadecanoyl-sn-glycerol	8.83	750.664	0.000587646	4.32995e-06	0.000295042	5.47246e-06	0.000229421	3.73821e-06	-1.1641	5.93134
ID_203	522.37@2.76		2.76	522.37	0.000784282	1.16526e-05	0.000827049	1.06058e-05	0.000703557	1.81606e-05	-0.035341	0.246595
ID_204	500.3259@1.71		1.71	500.326	0.000187472	5.3666e-06	0.000117355	3.32623e-06	0.000470723	1.06074e-05	0.649336	0.626111
ID_205	452.2305@1.15		1.15	452.231	0.000259466	9.08956e-06	0.000214102	3.38184e-06	0.000270885	9.19389e-06	-0.0975991	0.481171
ID_206	632.4002@0.44		0.44	632.4	0.000925651	1.22623e-05	0.00124013	3.59567e-05	0.000801815	6.60125e-06	0.141405	0.416165
ID_207	668.3373@1.64		1.64	668.337	0.000325728	9.98143e-06	0.00021991	4.0282e-06	0.000512129	2.84792e-05	0.168253	0.240608
ID_208	665.4239@2.11		2.11	665.424	0.000639078	3.94853e-06	0.0011202	2.01423e-05	0.000888519	9.01264e-06	0.652213	3.03056
ID_209	614.3938@1		1	614.394	0.000499571	5.58134e-05	0.000522151	5.58407e-05	0.000355626	4.46058e-05	-0.186835	0.345996
ID_210	672.3366@1.96		1.96	672.337	0.000348147	1.24696e-05	0.00017834	4.54543e-06	0.000778724	7.42571e-06	0.458919	0.423186
ID_211	462.4427@4.56		4.56	462.443	0.000644379	8.20849e-06	0.000415951	4.31023e-06	0.000354417	6.83791e-06	-0.742361	5.9762
ID_212	319.8348@0.26		0.26	319.835	0.000219153	5.12638e-06	0.000222457	2.5561e-06	0.000177009	1.44572e-05	-0.133868	0.729082
ID_213	452.3468@2.85		2.85	452.347	0.00048306	4.04523e-06	0.0007633	1.37637e-05	0.000642515	1.52884e-05	0.541133	3.28651
ID_214	266.1547@2.05		2.05	266.155	0.000642376	1.51705e-05	0.000606168	6.98065e-06	0.00051608	1.08952e-05	-0.195098	1.77668
ID_215	920.5718@1.85		1.85	920.572	0.000137676	5.22304e-05	0.000196419	6.23806e-06	0.000265213	1.4175e-05	0.745469	0.67926
ID_216	666.3659@0.44		0.44	666.366	0.00121635	1.78586e-05	0.00119937	1.7068e-05	0.000592381	6.34394e-06	-0.441184	1.18746
ID_217	518.3358@0.91		0.91	518.336	0.000458339	1.87691e-05	0.000397238	1.35291e-05	0.000546967	2.60501e-05	0.0426853	0.128087
ID_218	424.4269@5.33		5.33	424.427	0.000417407	4.01492e-06	0.000605152	1.39062e-05	0.000341949	4.86048e-06	0.182063	0.411972
ID_219	438.2607@0.43		0.43	438.261	0.000871526	1.54786e-05	0.00071801	1.84804e-05	0.000568606	6.81171e-06	-0.438034	3.16803
ID_220	302.2444@0.09		0.09	302.244	0.00078334	3.21162e-05	0.000560718	1.77867e-05	0.00110302	2.7278e-05	0.0867145	0.145798
ID_221	138.0212@0.36		0.36	138.021	0.00121518	8.82979e-05	0.00178987	3.68907e-05	0.00124508	6.27805e-05	0.320504	1.0424
ID_222	610.4411@0.77	1-(6Z,9Z,12Z,15Z-octadecatetraenoyl)-2-(9Z,12Z,15Z-octadecatrienoyl)-sn-glycerol	0.77	610.441	0.000133416	6.31467e-06	0.000605335	1.37566e-05	0.000275866	9.753e-06	1.72354	2.05621
ID_223	426.4063@3.63		3.63	426.406	0.000447301	4.57767e-06	0.000545412	5.45805e-06	0.000458467	7.86696e-06	0.166268	1.3975
ID_224	752.6783@9.04	1-(9Z,12Z-octadecadienoyl)-2-(13Z,16Z-docosadienoyl)-glycero-3-phosphate	9.04	752.678	0.000813757	2.03735e-05	0.000236438	2.54844e-06	0.000216166	1.54138e-06	-1.84635	3.14919
ID_225	936.5404@2.09		2.09	936.54	0.00052318	7.36249e-06	0.000269865	2.20139e-06	0.000672629	1.54659e-05	-0.150823	0.228316
ID_226	538.3633@2.04		2.04	538.363	0.000548847	1.09102e-05	0.000489151	5.10675e-06	0.000343132	3.5307e-06	-0.39933	2.06686
ID_227	266.1546@1.61		1.61	266.155	0.000201308	6.60697e-06	0.000237604	6.89948e-06	0.000263649	3.13833e-06	0.316133	2.66413
ID_228	434.3312@2.06	5Z,9Z-nonacosadienoic acid	2.06	434.331	0.000967173	1.7098e-05	0.000370486	6.83431e-06	0.000299606	1.48914e-05	-1.52941	6.50182
ID_229	918.5727@1.85		1.85	918.573	0.000226833	8.44867e-06	0.000246464	3.21124e-06	0.000309665	1.29878e-05	0.29379	1.64696
ID_230	484.0512@1.53		1.53	484.051	0.000294723	1.04179e-05	0.000260082	3.4914e-06	0.000218351	9.65372e-06	-0.301041	1.99188
ID_231	714.4767@0.49		0.49	714.477	0.000477666	4.92603e-05	0.000419038	1.38354e-05	0.000366326	1.12231e-05	-0.282643	0.655825
ID_232	454.1395@1.54		1.54	454.139	0.000357662	5.85055e-06	0.000288163	5.24513e-06	0.000297913	9.80573e-06	-0.28751	3.4697
ID_233	404.2318@0.43		0.43	404.232	0.000401291	5.93046e-06	0.000408787	1.37857e-05	0.000442081	2.45113e-05	0.0842874	0.759447
ID_234	306.1948@0.09		0.09	306.195	0.000804484	2.71049e-05	0.000353471	5.18202e-06	0.000993997	5.36609e-05	-0.255884	0.382724
ID_235	382.2296@0.42		0.42	382.23	0.000728581	1.21286e-05	0.000679473	5.7955e-06	0.000707494	4.82326e-06	-0.0712275	1.11331
ID_236	266.1527@0.43		0.43	266.153	0.000472029	1.36808e-05	0.000369398	2.4469e-05	0.000508338	9.97671e-05	-0.105087	0.233411
ID_237	469.3359@2.85		2.85	469.336	0.000359452	8.16521e-06	0.000547207	3.58118e-06	0.00045845	1.51102e-05	0.484268	3.22234
ID_238	326.1907@1.92		1.92	326.191	0.000344182	8.96331e-06	0	0	0.000311242	4.07509e-05	-1.14513	1.32953
ID_239	336.1779@0.44		0.44	336.178	0.000447615	4.55063e-06	0.000407784	7.74687e-06	0.000500737	6.66001e-06	0.0212611	0.112701
ID_240	620.3946@2.45		2.45	620.395	0.000261311	1.79054e-05	0.000263538	1.55377e-05	0.000623091	2.65909e-05	0.762564	1.1159
ID_241	726.6482@8.73	1-(13Z-docosenoyl)-2-(7Z,10Z,13Z,16Z-docosatetraenoyl)-sn-glycerol	8.73	726.648	0.000677774	4.89908e-06	0.000194727	5.65171e-06	0.000173629	5.37425e-06	-1.87971	9.64835
ID_242	674.347@1.71		1.71	674.347	0.000316848	8.01128e-06	0.000193366	1.38718e-05	0.000477827	1.55564e-05	0.0829374	0.105929
ID_243	634.3709@1.99		1.99	634.371	0.00042786	7.25927e-06	0.000400238	7.8005e-06	0.000944285	2.38706e-05	0.651886	0.991682
ID_244	122.0366@0.09		0.09	122.037	0.00120254	4.63811e-05	0.00130606	5.98977e-06	0.00111668	5.20882e-05	0.0105503	0.0459438
ID_245	656.4747@0.42		0.42	656.475	0.000894119	2.29656e-05	0.000678026	5.66877e-06	0.000863032	1.32001e-05	-0.214618	1.43787
ID_246	456.138@1.54		1.54	456.138	0.000338612	7.78691e-06	0.000280502	5.56706e-06	0.000278165	7.34675e-06	-0.277645	2.26005
ID_247	658.3874@1.53		1.53	658.387	0.000369037	5.95412e-06	0.000580827	1.57336e-05	0.000673439	8.35821e-06	0.765004	4.36247
ID_248	660.3854@1.53		1.53	660.385	0.000378235	1.05539e-05	0.000624141	1.3314e-05	0.000702251	1.2683e-05	0.810154	5.36552
ID_249	484.3719@2.05		2.05	484.372	0.000207734	1.40977e-06	0.000362624	1.40319e-05	0.000420294	5.95384e-06	0.914124	4.29574
ID_250	663.4063@2.02		2.02	663.406	0.000415561	8.01049e-06	0.000803299	1.49533e-05	0.000640143	4.50538e-06	0.79638	3.49935
ID_251	364.2353@0.36		0.36	364.235	0.00124711	2.97603e-05	0.00131159	2.09187e-05	0.000743046	1.37852e-05	-0.279703	0.827301
ID_252	724.6323@8.49		8.49	724.632	0.000504688	3.90015e-06	0.000217636	1.54479e-05	0.000185041	1.67832e-06	-1.32577	7.09797
ID_253	312.1751@1.61		1.61	312.175	0.000219967	6.48085e-06	0.0002656	1.01191e-05	0.000310483	3.69595e-06	0.388987	2.935
ID_254	694.6018@8.14	1,2-didodecanoyl-3-hexadecanoyl-sn-glycerol	8.14	694.602	0.000423672	1.69721e-05	0.000138504	3.94281e-06	0.000128817	3.09162e-06	-1.66437	2.58058
ID_255	268.2031@0.69		0.69	268.203	0.000555826	1.32415e-05	0.00031382	1.73989e-06	0.000376077	1.11151e-05	-0.688252	4.49407
ID_256	276.2076@0.67		0.67	276.208	0.0001545	1.49304e-06	0.000402711	4.18103e-06	0.000122497	1.59588e-06	0.765281	0.837865
ID_257	298.212@0.66		0.66	298.212	0	0	0	0	0.000231996	2.8296e-05	--	1.08673
ID_258	378.2474@1		1	378.247	0.000184245	1.93313e-06	0.0002262	1.511e-06	0.000419875	6.9601e-06	0.810077	1.61891
ID_259	634.4401@1.84	1-tridecanoyl-2-octadecanoyl-glycero-3-phosphate	1.84	634.44	8.39492e-05	1.61425e-06	0.000184769	7.13348e-06	0.000249364	7.39298e-06	1.37055	3.53573
ID_260	658.3544@2.29		2.29	658.354	0.000205753	5.17421e-06	0.000134518	5.89887e-06	0.000575337	3.12605e-05	0.786611	0.71078
ID_261	406.2742@1.62		1.62	406.274	0.000217282	1.13617e-05	0.000245546	1.79391e-05	0.000274446	8.38914e-06	0.258922	1.41699
ID_262	370.184@0.76		0.76	370.184	0.000309145	1.55037e-06	0.00025821	1.82267e-05	0.000287102	8.35894e-06	-0.181202	1.67753
ID_263	566.5231@3.08		3.08	566.523	0.000144546	4.51209e-06	0.000144052	7.11466e-06	0.000226296	3.82497e-06	0.357349	1.07887
ID_264	292.2024@0.7	12,13S-epoxy-9Z,11,15Z-octadecatrienoic acid	0.7	292.202	0.000101766	2.91962e-06	0.000348964	7.14112e-06	0.000190504	1.04139e-05	1.40628	2.27384
ID_265	322.1717@0.43		0.43	322.172	0.000359535	3.00551e-06	0.000250972	4.51808e-06	0.000452053	1.31406e-06	-0.0325559	0.0625942
ID_266	408.2457@0.44		0.44	408.246	0.000501414	1.83478e-05	0.000384187	1.03933e-05	0.000372978	7.2582e-06	-0.405397	1.85866
ID_267	844.6622@1.08		1.08	844.662	0.000309261	8.45239e-06	0.000227823	4.36394e-06	0.00033462	1.44118e-06	-0.137117	0.506358
ID_268	378.2338@0.87		0.87	378.234	0.000400695	5.04692e-06	0.000259822	7.7906e-06	0.000389091	1.17496e-05	-0.304481	1.30686
ID_269	656.3817@0.99		0.99	656.382	0.000282974	6.2486e-06	0.000514557	2.11437e-05	0.000337829	4.35403e-06	0.590836	1.78486
ID_270	482.3501@0.47		0.47	482.35	0.000390409	6.60227e-06	0.000391189	2.63294e-05	0.000549235	4.51737e-05	0.268327	0.923726
ID_271	640.4492@3.33		3.33	640.449	0.000352589	5.81038e-06	0.000344939	1.01007e-05	0.000255481	6.65349e-06	-0.232018	1.27721
ID_272	482.4688@5.62		5.62	482.469	0.000219597	4.2501e-06	0.000381374	6.86088e-06	0.000325235	5.47773e-06	0.686051	4.12735
ID_273	372.2043@0.36		0.36	372.204	0.00111497	5.05647e-05	0.000635077	9.12831e-06	0.000668712	1.29051e-05	-0.774289	2.02631
ID_274	342.2576@0.89		0.89	342.258	0.000288126	5.58007e-06	0.000328756	9.90137e-06	0.000327683	1.09209e-05	0.187963	2.53328
ID_275	632.3608@1.68		1.68	632.361	0.000120151	1.72828e-05	0.000106125	2.87279e-06	0.000235417	6.92805e-06	0.507212	0.748166
ID_276	312.1752@1.92		1.92	312.175	0.000354971	1.41647e-06	0.000307166	1.42238e-05	0.000452559	9.08967e-06	0.0977735	0.310145
ID_277	468.4532@4.94		4.94	468.453	0.000232781	1.47612e-05	0.000311552	1.10858e-05	0.000189015	1.14811e-05	0.104586	0.221076
ID_278	426.3321@1.57		1.57	426.332	0.000305909	1.15075e-05	0.000310046	3.1905e-06	0.000291023	2.25327e-05	-0.0255715	0.125821
ID_279	488.312@0.09		0.09	488.312	0.00102313	5.6728e-05	0.000997562	9.10705e-06	0.000918469	3.90151e-05	-0.0948672	0.425335
ID_280	326.2804@1.94		1.94	326.28	0.000287635	4.70617e-06	0.000500732	1.45905e-05	0.000396154	1.05791e-05	0.640687	2.96659
ID_281	314.2008@1.61		1.61	314.201	0.000192809	8.27057e-07	0.000248513	7.57209e-06	0.000230656	4.25134e-06	0.31336	3.4737
ID_282	334.1206@0.43		0.43	334.121	0.000632047	5.50862e-06	0.000432037	6.56975e-06	0.000474584	1.16621e-05	-0.479531	5.54984
ID_283	418.1641@1.61		1.61	418.164	0.000221576	4.49962e-06	0.000235916	3.11043e-06	0.000239068	5.00395e-06	0.100077	1.34177
ID_284	556.4223@0.44		0.44	556.422	0.000664966	7.6163e-06	0.000441033	1.61317e-05	0.000805326	9.49755e-06	-0.093634	0.19884
ID_285	354.1729@1.6		1.6	354.173	0.00018574	2.13431e-06	0.000196625	1.60653e-06	0.000240152	5.92746e-06	0.233607	1.64876
ID_286	266.1549@1.92		1.92	266.155	0.000289071	1.28918e-05	0.000283915	6.11642e-06	0.000364142	1.02669e-05	0.164697	0.774188
ID_287	456.3616@2.85		2.85	456.362	0.000284099	4.12022e-06	0.000400248	5.35789e-06	0.000337929	6.99392e-07	0.377572	2.8708
ID_288	450.0743@1.61		1.61	450.074	0.000207383	4.86385e-06	0.000223425	3.14264e-06	0.000200565	9.61958e-06	0.0317304	0.222184
ID_289	416.2538@1.18		1.18	416.254	0.000145322	2.0153e-06	0.000132131	1.69967e-06	0.000177833	1.22593e-06	0.0928438	0.403118
ID_290	415.0918@0.49		0.49	415.092	2.88633e-05	2.79896e-06	2.34508e-05	1.04239e-06	1.83085e-05	2.35627e-06	-0.46714	1.09757
ID_291	376.1818@0.62		0.62	376.182	0.000381985	3.69615e-06	0.000188009	2.87233e-06	0.000428861	5.83298e-06	-0.30855	0.635858
ID_292	481.4464@3.22	2-octadecanoyl-sn-glycero-3-phosphoethanolamine	3.22	481.446	0.000136261	1.93267e-06	0.000713384	7.77934e-06	0.00037232	5.0665e-06	1.99418	2.50534
ID_293	554.3962@2.28		2.28	554.396	0.000789809	7.27334e-06	0.000430063	1.02111e-05	0.000384713	3.88932e-06	-0.9551	7.77519
ID_294	582.4037@2.32		2.32	582.404	0.000135618	5.96105e-06	0.000116031	4.23361e-06	0.000338265	1.76045e-05	0.744084	0.888469
ID_295	862.6269@1.81		1.81	862.627	0.000307109	2.03653e-05	0.000109687	1.15729e-05	0.000343778	2.65392e-05	-0.437762	0.675705
ID_296	322.1723@0.58		0.58	322.172	0.000264516	4.4032e-06	0.000150092	5.26127e-06	0.000433661	7.89131e-06	0.142006	0.164142
ID_297	474.2886@1.22		1.22	474.289	0.000279704	6.37931e-06	0.000376577	2.055e-05	0.000363206	6.17185e-06	0.403198	3.88994
ID_298	354.2018@0.38		0.38	354.202	0.000489309	3.87374e-06	0.000468682	1.57661e-06	0.000521638	1.13123e-05	0.0171483	0.167777
ID_299	256.1659@0.44		0.44	256.166	0.000240928	1.37641e-05	0.00028466	6.99037e-06	0.000382058	1.29612e-05	0.468475	1.98511
ID_300	730.5791@8.11		8.11	730.579	0.000591868	1.51931e-05	0.000137345	4.00228e-06	0.000146029	2.83254e-06	-2.06257	3.10428
ID_301	496.4839@5.67		5.67	496.484	0.000191334	1.87011e-06	0.000425837	8.85898e-06	0.000294379	7.79505e-06	0.912337	2.62525
ID_302	654.3701@1.24		1.24	654.37	0.000336784	6.97945e-06	0.000147224	1.12831e-05	0.000406037	1.19265e-05	-0.283866	0.453905
ID_303	602.4418@0.44		0.44	602.442	0.000627694	3.34565e-06	0.000720161	1.48048e-05	0.000515356	1.06309e-05	-0.0230186	0.075916
ID_304	350.2493@2.05		2.05	350.249	0.000263388	2.95545e-06	0.000374026	2.69079e-06	0.000262052	1.18358e-05	0.272015	1.06458
ID_305	268.1987@0.44		0.44	268.199	0.000490864	7.37331e-06	0.000328177	3.57603e-06	0.000356601	5.01995e-06	-0.519687	4.8346
ID_306	622.3932@2.45		2.45	622.393	0.000122043	2.52206e-06	0.000139778	9.94388e-06	0.000317126	2.38166e-05	0.904501	1.30458
ID_307	316.2563@0.09		0.09	316.256	0.000872063	2.52705e-05	0.000845353	1.39556e-05	0.000719337	2.03506e-05	-0.156626	1.22303
ID_308	666.5211@4.78	1-(9Z-octadecenoyl)-2-(4Z,7Z,10Z,13Z,16Z,19Z-docosahexaenoyl)-sn-glycerol	4.78	666.521	0.000341955	4.6633e-06	4.99018e-05	1.48555e-06	3.48452e-05	7.63302e-07	-3.01257	6.41404
ID_309	940.5471@2.09		2.09	940.547	0.000266461	7.50168e-06	0.000153806	8.1944e-06	0.000345117	9.71034e-06	-0.095105	0.146873
ID_310	378.1084@0.37		0.37	378.108	0.000316867	6.95248e-06	0.000494822	1.00539e-05	0.000334309	6.63579e-06	0.387721	1.36881
ID_311	338.2034@0.41		0.41	338.203	0.000456247	5.13893e-06	0.000431025	9.9104e-06	0.00041855	3.83446e-06	-0.103073	2.24053
ID_312	696.6154@8.38	1-(11Z-eicosenoyl)-2-(7Z,10Z,13Z,16Z,19Z-docosapentaenoyl)-sn-glycerol	8.38	696.615	0.000538498	1.40226e-05	0.000112585	1.67981e-06	0.000124018	4.12875e-06	-2.18647	3.18479
ID_313	402.2117@0.86		0.86	402.212	0.000226886	3.14405e-06	0.000159178	7.43349e-06	0.000200944	9.56425e-06	-0.333485	2.19246
ID_314	444.3172@2.06		2.06	444.317	0.000217477	3.90121e-06	0.000204842	1.22016e-05	0.000194509	1.37057e-05	-0.123207	0.991429
ID_315	546.3839@1.99		1.99	546.384	0.000223531	5.3461e-06	0.000122875	2.20325e-06	0.000428271	1.15207e-05	0.301962	0.316518
ID_316	574.4284@0.44		0.44	574.428	0.000597358	7.83706e-06	0.000585584	5.28914e-06	0.000582011	7.89261e-06	-0.0331278	0.658837
ID_317	296.1498@0.37		0.37	296.15	0.000762745	7.9409e-06	0.000978727	2.28551e-05	0.000988315	1.17881e-05	0.366756	5.95325
ID_318	578.4076@0.44		0.44	578.408	0.000575086	1.01562e-05	0.000844155	3.79217e-05	0.000561901	8.96101e-06	0.289804	0.963557
ID_319	650.4049@2.17		2.17	650.405	0.000104625	4.46827e-06	0.000102521	5.54032e-06	0.000337892	8.50187e-06	1.07363	1.09512
ID_320	632.3981@0.62		0.62	632.398	0.000263195	8.02278e-06	0.000328238	3.14641e-05	0.000220802	2.88275e-05	0.0607821	0.134321
ID_321	372.3225@2.04		2.04	372.322	0.00055529	1.20043e-05	0.00054885	9.02934e-06	0.000486449	2.58997e-06	-0.101266	1.04945
ID_322	508.4053@2.03		2.03	508.405	0.000257994	2.67445e-06	0.000147962	4.32114e-06	0.000551598	4.08649e-06	0.439109	0.448382
ID_323	296.194@0.44		0.44	296.194	0.000370385	7.22819e-06	0.000318563	6.79777e-06	0.000355295	5.24859e-06	-0.136582	1.60527
ID_324	348.1935@0.46		0.46	348.193	0.000599369	6.31803e-05	0.000415829	6.36611e-06	0.000373759	6.69169e-05	-0.602346	1.21072
ID_325	664.3853@1.83		1.83	664.385	8.67809e-05	3.60937e-06	6.11819e-05	8.80595e-06	0.00029728	7.68526e-06	1.04637	0.847529
ID_326	706.3814@1.9		1.9	706.381	0.000396636	2.27002e-06	0.000229842	2.14173e-06	0.000445928	5.05779e-06	-0.231281	0.554268
ID_327	300.2299@0.83		0.83	300.23	0.00032258	1.53319e-05	0.000277922	2.94477e-05	0.000153355	2.25287e-05	-0.581041	1.6635
ID_328	322.2086@0.44		0.44	322.209	0.000310529	4.01608e-06	0.000251424	6.31119e-06	0.000229767	2.03743e-05	-0.36812	3.11485
ID_329	852.826@9.67		9.67	852.826	0.000259593	1.08442e-06	0.000261532	1.05831e-05	0.000405801	1.19584e-05	0.362154	1.12473
ID_330	568.4625@2.09		2.09	568.462	0.000246333	1.08395e-05	0.000280152	9.67248e-06	0.000257679	6.02204e-06	0.126544	0.79529
ID_331	420.1799@1.9		1.9	420.18	0.000368067	2.06613e-06	0.000260674	3.06404e-06	0.000294707	4.43605e-06	-0.406492	4.28224
ID_332	924.5626@2.3		2.3	924.563	8.36826e-05	3.9101e-06	6.25568e-05	2.90438e-06	0.000260767	9.89024e-06	0.949978	0.851209
ID_333	310.2489@1.28		1.28	310.249	0.000123946	2.95286e-06	0.000177327	4.68327e-06	0.000220118	3.44241e-06	0.681047	3.38649
ID_334	242.1467@0.43		0.43	242.147	0.000168896	8.96111e-06	0.00022655	1.66743e-05	0.000197586	5.65829e-06	0.328395	1.74903
ID_335	628.43@2.12		2.12	628.43	0.000171685	5.09685e-06	0.000277848	1.77343e-06	0.000233819	7.00219e-06	0.575439	3.70077
ID_336	600.3959@1.62		1.62	600.396	0.000178132	7.98096e-06	0.000271722	5.53233e-06	0.00025604	9.59723e-06	0.566943	3.17438
ID_337	292.206@0.44		0.44	292.206	0.00039991	1.9775e-05	0.000617782	4.36757e-05	0.000473002	2.25324e-05	0.447618	1.87236
ID_338	628.4101@2.56		2.56	628.41	0.000215105	1.4793e-05	0.000308855	2.67125e-06	0.000310808	1.22087e-05	0.526442	1.85633
ID_339	352.2004@0.62		0.62	352.2	0.000210361	1.74992e-05	0.000123305	6.75029e-06	0.000171965	1.64573e-06	-0.510835	1.36825
ID_340	660.3745@1.96		1.96	660.375	0.000170794	1.46057e-05	0.000280943	4.23269e-06	0.000183698	1.1812e-05	0.443858	1.25742
ID_341	298.2349@1.55		1.55	298.235	0.000155935	1.2063e-05	0.000312238	1.03863e-05	0.000267019	1.08159e-05	0.893263	3.54197
ID_342	364.1548@0.62		0.62	364.155	0.000295977	3.49992e-06	0.000139947	6.40796e-06	0.000387232	3.82001e-06	-0.16719	0.233068
ID_343	356.188@1.91		1.91	356.188	0.000297523	7.8199e-06	0.000201668	1.09955e-05	0.000297356	3.99651e-06	-0.253893	1.07054
ID_344	370.2288@0.43		0.43	370.229	0.000237419	6.54371e-06	0.000240209	3.08452e-05	0.000260291	1.07766e-05	0.0759318	0.330098
ID_345	656.3896@0.45		0.45	656.39	0.000340761	7.78402e-07	0.000424338	1.11178e-05	0.000307139	1.3439e-06	0.102052	0.406398
ID_346	558.4467@0.95		0.95	558.447	0.000225977	3.52468e-05	0.000110124	2.90988e-05	0.000211048	4.36202e-06	-0.492831	0.686686
ID_347	294.1853@2.05		2.05	294.185	0.000396733	2.01866e-06	0.000363771	3.53179e-07	0.000318037	1.85543e-06	-0.218804	2.60491
ID_348	720.6425@2.51	1-heneicosanoyl-2-(13Z-docosenoyl)-sn-glycerol	2.51	720.643	0.000140809	4.00172e-06	0.000620428	2.6304e-05	0.000693265	4.37511e-05	2.22182	5.18496
ID_349	340.2059@2.05		2.05	340.206	0.000274666	5.93847e-06	0.000284069	2.60074e-06	0.000228822	2.53381e-06	-0.0990265	0.637689
ID_350	340.2155@0.44		0.44	340.216	0.000286423	7.94279e-06	0.000324676	1.72127e-05	0.000303321	3.3671e-06	0.132611	1.21434
ID_351	372.2387@0.43		0.43	372.239	0.000341215	6.77024e-06	0.000360588	8.52314e-06	0.000313948	5.49847e-06	-0.016786	0.111138
ID_352	652.3442@2.16		2.16	652.344	0.000212193	2.11774e-06	0.000138666	5.75927e-07	0.000452152	1.23609e-05	0.477338	0.537715
ID_353	578.4145@0.76		0.76	578.414	0	0	0.000332665	1.7354e-05	0.000165995	8.7113e-06	--	2.89525
ID_354	654.3414@2.16		2.16	654.341	0.000202278	1.35007e-06	0.000129631	2.4152e-06	0.000432978	1.04814e-05	0.475795	0.526259
ID_355	624.4064@2.1		2.1	624.406	0.000279676	6.30911e-06	0.000418781	1.10559e-05	0.000251175	9.53249e-06	0.260309	0.681683
ID_356	258.2184@1.09		1.09	258.218	0.000151322	6.04809e-06	0.000204376	5.83826e-06	0.000248169	1.24926e-06	0.580435	3.40672
ID_357	596.4615@1.77	1-hexadecanoyl-2-octadecanoyl-sn-glycerol	1.77	596.462	6.25079e-05	6.52636e-06	0.000169151	7.49041e-06	0.000199608	1.66897e-05	1.56057	4.5982
ID_358	350.2027@0.79	1-(6Z,9Z,12Z,15Z-octadecatetraenoyl)-sn-glycerol	0.79	350.203	0.000400458	8.81408e-06	0.000133707	1.03815e-05	0.000249809	4.008e-05	-1.06236	3.04752
ID_359	570.404@0.44		0.44	570.404	0.00046069	4.46778e-06	0.000621553	1.72761e-05	0.000543309	1.45039e-05	0.338292	2.82998
ID_360	434.2567@0.44		0.44	434.257	0.000453026	3.5848e-06	0.000240647	4.50588e-06	0.000312591	1.51926e-06	-0.711693	4.12774
ID_361	488.2085@1.13		1.13	488.209	9.96254e-05	2.41668e-06	7.19845e-05	1.22458e-06	0.000143854	1.05544e-06	0.115367	0.199989
ID_362	424.1269@1.59		1.59	424.127	0.000174243	1.5554e-06	0.000169622	5.00396e-06	0.000214977	2.10976e-06	0.142254	0.838571
ID_363	406.2276@0.43		0.43	406.228	0.00037363	7.86613e-06	0.000432861	9.3134e-06	0.000366155	8.60648e-06	0.0966133	0.719453
ID_364	452.3284@0.35		0.35	452.328	0.000688326	7.16156e-06	0.000632286	5.04206e-06	0.000535559	1.62158e-05	-0.237314	2.29551
ID_365	390.2424@0.43		0.43	390.242	0.00027494	1.76122e-06	0.000248219	7.26266e-06	0.000224019	6.04309e-06	-0.219601	2.71823
ID_366	686.3458@0.94		0.94	686.346	0.000372228	1.71979e-05	0.000144994	5.77043e-06	0.00023283	4.34014e-06	-0.978471	3.47804
ID_367	452.4583@6.43		6.43	452.458	0.000292423	4.51665e-06	0.000418896	9.73567e-06	0.000198988	6.18395e-06	0.079277	0.123413
ID_368	482.099@1.26		1.26	482.099	0.000160143	4.72715e-06	0.000161742	1.23182e-06	0.000180897	8.76834e-06	0.0973337	0.738262
ID_369	182.0472@0.36		0.36	182.047	0.000797695	4.78118e-05	0.000899422	8.46803e-06	0.00071673	2.89217e-05	0.0186539	0.0565705
ID_370	226.229@1.53		1.53	226.229	0.000167079	5.17247e-06	0.000316732	6.36417e-06	0.000302636	1.03064e-05	0.890265	6.02091
ID_371	690.3172@2.14		2.14	690.317	0.000351019	2.65032e-06	0.000150678	3.92214e-06	0.000489583	7.0316e-06	-0.132888	0.154354
ID_372	332.2347@0.09		0.09	332.235	0.000414034	5.58124e-06	0.000376515	3.99308e-06	0.000324187	2.73828e-06	-0.240948	2.66452
ID_373	702.3513@1.61		1.61	702.351	0.000156115	3.32717e-06	0.000172693	4.88298e-06	0.000248833	5.2328e-06	0.433008	1.60972
ID_374	284.2321@0.42		0.42	284.232	0.000458862	1.26498e-05	0.000540309	5.33484e-06	0.000431864	3.37874e-05	0.0831527	0.381092
ID_375	448.0762@1.62		1.62	448.076	0.000134947	1.54691e-06	0.000160906	3.47595e-06	0.00013325	4.26253e-06	0.124188	0.884361
ID_376	318.2314@2.09		2.09	318.231	0.000549829	9.1038e-06	0.000273615	4.74325e-06	0.000329796	1.06499e-05	-0.865844	5.87253
ID_377	368.2093@0.39		0.39	368.209	0.00030819	5.50131e-06	0.000312034	2.57156e-06	0.000301282	6.40716e-06	-0.00718895	0.08023
ID_378	722.6768@7.08	1-heneicosanoyl-2-docosanoyl-sn-glycerol	7.08	722.677	0.000440378	1.40871e-05	0.000310216	8.26919e-06	9.2367e-05	1.51988e-06	-1.12946	2.43367
ID_379	452.0884@1.87		1.87	452.088	0.000264628	3.31312e-06	0.000214806	5.27537e-06	0.000201041	7.85959e-06	-0.347916	4.41806
ID_380	554.4154@0.71	1-tridecanoyl-2-octadecanoyl-sn-glycerol	0.71	554.415	7.49422e-05	7.73026e-06	0.000229804	1.54233e-06	0.000169962	9.05007e-06	1.41531	3.94528
ID_381	667.4223@2.11		2.11	667.422	0.000271507	2.04278e-06	0.000427931	3.53947e-06	0.000366203	4.22345e-06	0.548391	3.60842
ID_382	364.2284@0.63		0.63	364.228	9.5004e-05	1.37358e-05	0.000121796	2.29916e-06	0.000149177	6.06953e-07	0.512087	1.10336
ID_383	473.127@1.54		1.54	473.127	0.000173435	3.35421e-06	0.000161424	6.56431e-07	0.000156278	5.40992e-06	-0.126721	1.66039
ID_384	706.312@1.68		1.68	706.312	0.000189205	1.84375e-06	5.65954e-05	1.76493e-06	0.000272509	1.11082e-05	-0.201408	0.198377
ID_385	902.5694@2.08		2.08	902.569	0.000196494	4.35215e-06	0.000136766	2.26881e-06	0.000267065	3.66176e-06	0.0392672	0.0648886
ID_386	714.4797@0.09		0.09	714.48	0.000770813	3.15406e-05	0.000671286	1.14819e-05	0.00061493	2.65275e-05	-0.26132	1.49061
ID_387	348.2231@1.28		1.28	348.223	0.00010067	7.43747e-06	0.00012534	5.95486e-06	0.000194668	3.52657e-06	0.668473	1.90482
ID_388	298.1593@2.05		2.05	298.159	0.000407003	3.18282e-06	0.000395634	6.43859e-06	0.000330749	2.74562e-06	-0.164308	1.50689
ID_389	442.0595@0.63		0.63	442.06	0.000197889	4.66532e-06	0.000108874	2.09966e-06	0.000214936	1.19961e-05	-0.289549	0.693896
ID_390	732.5772@8.11		8.11	732.577	0.000413153	6.4191e-06	0.000100442	3.32946e-06	0.000110065	2.91141e-06	-1.9728	4.40963
ID_391	626.4215@0.44		0.44	626.422	0.00025724	8.18011e-06	0.000482689	8.78846e-06	0.00027656	4.97249e-06	0.561456	1.34218
ID_392	370.3073@2.08		2.08	370.307	0.000388665	1.23447e-05	0.000388299	8.42892e-06	0.000338554	4.46746e-06	-0.0968637	0.708485
ID_393	536.303@1.72		1.72	536.303	0.000137174	5.99181e-06	7.128e-05	3.07176e-06	0.000253754	1.30111e-06	0.244578	0.247982
ID_394	342.1875@2.05		2.05	342.188	0.000119641	5.24409e-06	0.00012757	4.70589e-06	0.000161933	1.3899e-05	0.274869	1.19245
ID_395	462.3675@2.23	22-methyl-5Z,9Z-triacontadienoic acid	2.23	462.368	0.000204335	1.80411e-05	0.00051275	8.32447e-06	0.000329959	1.1863e-05	1.0441	2.62001
ID_396	340.1782@0.36		0.36	340.178	0.000591574	2.62892e-05	0.000647812	1.20871e-05	0.000591063	2.07358e-05	0.0663988	0.371594
ID_397	880.5895@2.09		2.09	880.59	0.000362566	7.79265e-06	0.000125612	4.5954e-06	0.000506083	9.89452e-06	-0.199017	0.215961
ID_398	666.3641@0.6		0.6	666.364	0.000387414	8.81764e-06	0.000367306	3.44263e-06	0.000171707	6.48065e-06	-0.523558	1.36702
ID_399	910.6024@2.11		2.11	910.602	0.000238831	4.55387e-06	0.000135998	6.5017e-06	0.000309212	7.80209e-06	-0.101506	0.157331
ID_400	344.2707@1.1		1.1	344.271	0.000227019	5.49505e-06	0.000231462	1.95278e-06	0.000192061	1.44458e-06	-0.100372	0.727441
ID_401	298.2466@0.09		0.09	298.247	0.000428367	1.12781e-05	0.000590599	1.04315e-05	0.000495965	7.73615e-06	0.342855	2.60178
ID_402	464.3478@1.75		1.75	464.348	9.56983e-05	5.25643e-06	5.57802e-05	2.44082e-06	0.00026585	3.17353e-06	0.748839	0.646415
ID_403	316.2151@1.92		1.92	316.215	0.00021793	2.34439e-06	0.000186295	3.42355e-06	0.000237217	6.80825e-06	-0.0414625	0.200293
ID_404	884.5998@2.08		2.08	884.6	0.000121392	1.15943e-05	9.00893e-05	5.75448e-06	0.000122527	3.564e-05	-0.191418	0.301885
ID_405	410.3575@2.85		2.85	410.358	0.000221484	4.66856e-06	0.000292782	6.48638e-06	0.000247144	2.20562e-06	0.28556	2.3064
ID_406	622.3915@2.03		2.03	622.391	0.000187248	9.32088e-06	0.000313577	1.2952e-06	0.000148826	3.46303e-05	0.304203	0.483131
ID_407	594.4016@0.44		0.44	594.402	0.000435004	1.07389e-05	0.00048195	1.00687e-05	0.000368986	1.69402e-06	-0.0319764	0.129139
ID_408	612.4101@0.44		0.44	612.41	0.000289285	6.42179e-06	0.00041871	1.02743e-05	0.000309545	5.39327e-06	0.331951	1.5332
ID_409	378.2175@0.66		0.66	378.217	0.000159715	3.55035e-06	9.75979e-05	3.0437e-06	0.000244631	5.01654e-06	0.0994604	0.127962
ID_410	710.5749@7.73		7.73	710.575	8.25904e-05	2.0534e-06	9.67503e-05	4.27219e-06	0.000171369	3.56442e-06	0.698828	1.55169
ID_411	630.3864@0.44		0.44	630.386	0.000548113	5.38375e-06	0.000482225	8.43632e-06	0.00032974	9.16924e-06	-0.433055	2.05599
ID_412	616.3685@2.13		2.13	616.369	0.000187408	5.73221e-06	0.00014908	2.55495e-06	0.000351378	8.75733e-06	0.417068	0.644628
ID_413	584.4189@2.51	1-dodecanoyl-2-(4Z,7Z,10Z,13Z,16Z,19Z-docosahexaenoyl)-sn-glycerol	2.51	584.419	0.000116348	2.12446e-06	0.000196606	1.71543e-05	0.000298888	5.19554e-05	1.09042	1.95621
ID_414	634.3944@0.62		0.62	634.394	0.0003477	1.36744e-05	0	0	0.000426667	2.3943e-05	-0.704732	0.652935
ID_415	688.3404@0.93		0.93	688.34	0.000373318	8.28188e-06	0.000165219	6.24713e-06	0.000238374	4.65854e-06	-0.887505	4.32817
ID_416	564.508@3.22		3.22	564.508	0.000115561	3.39894e-06	0.000200752	2.36723e-06	0.000213401	1.40079e-05	0.84151	5.01528
ID_417	300.2653@1.89		1.89	300.265	0.000209469	2.67533e-06	0.000228347	3.0852e-06	0.000192562	6.29292e-06	0.00677462	0.0379076
ID_418	342.3121@2.37		2.37	342.312	0.000220588	1.52976e-06	0.000436684	1.16587e-05	0.000371006	5.16265e-06	0.87245	4.12525
ID_419	388.2319@0.43		0.43	388.232	0.000209709	8.3098e-06	0.000274048	5.23277e-06	0.000229371	4.96248e-06	0.263369	1.75708
ID_420	420.1621@1.6		1.6	420.162	0.000146996	2.39375e-06	0.00016398	4.32297e-06	0.000156139	4.93559e-06	0.122833	1.77482
ID_421	580.3863@2.13		2.13	580.386	0.000163101	2.23079e-06	0.00014209	2.27945e-06	0.000289386	4.71967e-06	0.403514	0.764284
ID_422	844.6071@2.11		2.11	844.607	0.000215822	5.73948e-06	8.91598e-05	1.24356e-06	0.00039547	1.63184e-05	0.167041	0.144443
ID_423	366.1975@0.43		0.43	366.197	0.000201788	4.37236e-06	0.000187949	6.17589e-06	0.000216887	4.51991e-06	0.00449602	0.025402
ID_424	166.0261@0.51		0.51	166.026	0.000153289	2.59744e-05	0.000163176	1.00515e-05	0.00019936	2.3572e-05	0.241871	0.388627
ID_425	942.5506@2.07		2.07	942.551	0.000121502	5.31668e-06	0.00011584	5.8207e-06	0.000201981	5.9422e-06	0.387232	0.928047
ID_426	812.832@9.61	1-dodecanoyl-2-(6Z,9Z,12Z-octadecatrienoyl)-3-9Z-nonadecenoyl-sn-glycerol	9.61	812.832	0.000407188	7.0029e-06	0.000211569	2.64835e-06	0.000172376	4.491e-06	-1.0848	6.34901
ID_427	422.1325@1.58		1.58	422.132	0.000127762	1.13634e-06	0.000129373	3.02946e-06	0.00015552	5.81143e-06	0.156966	1.12558
ID_428	374.1836@0.09		0.09	374.184	0.000404471	1.59999e-05	0.000186786	2.66835e-06	0.000527852	3.39176e-05	-0.178826	0.239154
ID_429	694.6441@6.67		6.67	694.644	0.000359053	4.1139e-06	8.83779e-05	1.58962e-06	3.33526e-05	4.94858e-06	-2.56051	6.28302
ID_430	900.5641@2.08		2.08	900.564	0.000163786	6.68696e-06	9.90081e-05	2.33614e-06	0.000239811	2.92838e-06	0.0487091	0.0615847
ID_431	378.2166@0.47		0.47	378.217	0.000106096	3.49121e-06	0.000123345	1.72158e-05	0.000271871	1.36191e-05	0.897272	1.34025
ID_432	384.2374@0.44		0.44	384.237	0.000235598	4.62393e-06	0.000245718	3.71175e-06	0.000240731	2.44707e-06	0.0459619	0.628851
ID_433	754.6804@9.04	1-dodecanoyl-2-(9Z-pentadecenoyl)-3-(6Z,9Z,12Z,15Z-octadecatetraenoyl)-sn-glycerol	9.04	754.68	0.000308207	5.15764e-06	9.49158e-05	4.39111e-06	8.47736e-05	1.55513e-06	-1.77839	4.91444
ID_434	584.4159@0.44		0.44	584.416	0.000380555	1.53652e-05	0.000487963	4.83961e-06	0.000366323	1.3243e-06	0.166613	0.742547
ID_435	778.299@1.53		1.53	778.299	0.000267824	5.89653e-06	0.000178474	4.78279e-06	0.000246338	1.04397e-06	-0.334463	1.85129
ID_436	412.1305@0.41		0.41	412.13	0.00020775	1.43553e-06	0.000382375	3.05281e-06	0.000185576	1.71711e-06	0.450919	0.84153
ID_437	574.3944@1.32		1.32	574.394	0.00010326	4.89239e-06	4.88426e-05	3.98823e-06	0.00020939	1.5654e-05	0.322389	0.288858
ID_438	908.8885@10.1		10.1	908.889	0.000353347	4.01817e-06	0.000183161	1.40332e-06	0.00025668	5.01326e-06	-0.684103	3.47175
ID_439	340.2959@2.06		2.06	340.296	0.000360606	6.52646e-06	0.000383392	2.10183e-05	0.000258616	1.38625e-05	-0.167833	0.601626
ID_440	308.1936@0.09		0.09	308.194	0.000453282	1.65601e-05	0.00024284	2.2307e-06	0.00046805	1.53291e-05	-0.350782	0.930345
ID_441	358.306@1.81		1.81	358.306	0.000113546	5.87049e-06	0.000114091	1.53339e-06	0.000118119	3.37039e-06	0.0321563	0.14751
ID_442	426.335@2.05		2.05	426.335	0.000233294	8.22379e-06	0.000261669	4.55915e-06	0.000210968	8.09906e-06	0.0185845	0.0747377
ID_443	380.2088@0.43		0.43	380.209	0.000206906	4.36779e-06	0.000211137	1.42026e-06	0.000216195	1.2332e-05	0.046383	0.423363
ID_444	418.2704@1.45		1.45	418.27	0.00012639	2.05887e-06	0.000114528	1.54543e-06	0.00013961	2.29017e-06	0.00772321	0.0385706
ID_445	694.4303@2.06		2.06	694.43	0.000234759	5.22781e-06	0.000296977	9.73788e-06	0.000316098	7.45942e-06	0.384881	4.05999
ID_446	634.3575@1.4		1.4	634.357	0.000104988	5.43883e-06	0	0	0.000169678	6.81237e-06	-0.307424	0.206337
ID_447	268.1285@0.36		0.36	268.128	0.000218457	6.41363e-06	0.000309301	7.60146e-06	0.000296679	2.22353e-05	0.471919	3.54663
ID_448	298.16@1.61		1.61	298.16	0.000111839	9.996e-07	0.000138176	1.45112e-06	0.000164028	2.06096e-06	0.434105	3.00436
ID_449	422.1774@1.9		1.9	422.177	0.000247009	4.66537e-06	0.000172759	2.94225e-06	0.000200503	4.9235e-06	-0.404376	3.80363
ID_450	688.3488@0.44		0.44	688.349	0.000442725	4.27487e-06	0.000230101	7.12933e-06	0.000232719	9.62097e-06	-0.935958	7.70758
ID_451	874.6413@2.23		2.23	874.641	0.000121679	3.44479e-06	7.13708e-05	5.28892e-06	0.00022838	9.65303e-06	0.300684	0.333637
ID_452	342.1598@0.58		0.58	342.16	0.000149555	3.287e-06	8.49934e-05	5.41003e-06	0.000241627	8.20322e-06	0.126939	0.146469
ID_453	282.1349@0.36		0.36	282.135	0.00037607	1.17426e-05	0.00049327	9.57735e-06	0.000509699	2.26753e-05	0.415204	3.44615
ID_454	460.3492@2.08		2.08	460.349	0.000224929	1.23676e-05	0.000303144	1.02206e-06	0.000258714	9.33852e-06	0.320734	1.72611
ID_455	350.2443@1.59		1.59	350.244	7.4748e-05	2.90905e-06	9.73627e-05	4.87989e-06	0.000133675	2.85339e-05	0.628019	1.35599
ID_456	364.1924@0.44		0.44	364.192	0.00022787	4.40078e-06	0.00018287	1.74716e-05	0.000204243	2.01243e-05	-0.235461	1.35086
ID_457	428.3466@1.67		1.67	428.347	0.000139389	4.89276e-06	0.000181931	2.34132e-06	0.000178571	5.45411e-06	0.370888	2.43138
ID_458	502.3229@1.71		1.71	502.323	6.72305e-05	4.82283e-07	4.14998e-05	3.89505e-06	0.000158468	4.94502e-06	0.572579	0.571373
ID_459	588.4103@0.43		0.43	588.41	0.000340578	3.34569e-06	0.000434357	1.84231e-05	0.000328549	4.43118e-06	0.16352	0.780265
ID_460	674.3481@1.95		1.95	674.348	0.000199594	6.99509e-06	0.000246587	5.08548e-06	0.000262172	2.17382e-06	0.349913	2.41319
ID_461	688.3211@2.14		2.14	688.321	0.000266627	4.20115e-06	0.000121358	2.54972e-06	0.000368464	6.44081e-06	-0.122566	0.147804
ID_462	556.3815@2.05		2.05	556.381	0.000148004	3.57032e-06	0.000116802	1.22964e-05	0.000273045	1.97746e-05	0.397271	0.59272
ID_463	752.6644@8.83		8.83	752.664	0.000218953	2.08781e-05	0.000118796	4.24829e-06	9.28769e-05	2.48831e-06	-1.04878	1.61147
ID_464	490.043@1.53		1.53	490.043	0.000128502	1.8965e-06	0.000117909	1.36997e-06	0.000104577	4.91612e-06	-0.208079	2.31113
ID_465	312.2272@0.09		0.09	312.227	0.000399291	1.04093e-05	0.000532058	1.70238e-06	0.000373248	1.1802e-05	0.180966	0.687672
ID_466	882.5897@2.09		2.09	882.59	0.000247468	2.64055e-05	9.73566e-05	1.35391e-05	0.000408903	7.77216e-06	0.0326362	0.02592
ID_467	626.4173@2.09		2.09	626.417	0.000157922	3.76435e-06	0.000229053	3.74551e-06	0.000147826	3.58013e-06	0.25489	0.798397
ID_468	828.6642@1.97		1.97	828.664	0.000321259	1.05285e-05	0.000231078	3.20111e-06	0.000286111	1.00183e-05	-0.313047	2.08471
ID_469	826.6507@1.85		1.85	826.651	0.000133205	1.37111e-05	4.38384e-05	5.74587e-06	0.000176614	7.73864e-06	-0.273183	0.292556
ID_470	520.3318@0.91		0.91	520.332	0.000222159	6.71893e-06	0.000187267	4.8521e-06	0.000232836	7.52255e-06	-0.0808459	0.423291
ID_471	646.4007@0.44		0.44	646.401	0.000228943	1.05927e-05	0.000334109	1.20003e-05	0.00022614	7.32872e-06	0.291076	0.980656
ID_472	520.3341@2.85		2.85	520.334	0.000156887	1.4914e-06	0.000233326	3.48693e-06	0.000195046	3.20227e-06	0.449138	2.95101
ID_473	444.057@0.63		0.63	444.057	0.000162509	1.9257e-06	8.37718e-05	1.38521e-06	0.000174476	9.60111e-06	-0.331761	0.772329
ID_474	384.3596@0.09		0.09	384.36	0.00024333	8.90597e-06	0.000514471	8.43207e-06	0.000370808	1.05656e-05	0.863218	2.88962
ID_475	366.1561@0.63		0.63	366.156	0.000206993	2.45867e-06	0.000121113	5.09552e-06	0.000275052	2.86681e-06	-0.0634783	0.0931339
ID_476	386.1982@1.25		1.25	386.198	9.78794e-05	7.29999e-07	0.000104178	4.71388e-06	0.000162567	4.44561e-06	0.446384	1.34524
ID_477	323.9794@0.41	Unknown 1	0.41	323.979	4.52026e-05	4.75114e-07	0.000224541	5.10447e-06	0.000328339	6.37021e-06	2.61249	3.73553
ID_478	244.2027@0.89		0.89	244.203	8.29309e-05	1.37462e-06	0.000179243	8.59294e-06	0.000145306	1.73151e-06	0.968454	3.70224
ID_479	396.2226@0.44		0.44	396.223	0.000219254	4.97433e-06	0.000162309	1.33787e-05	0.000199985	5.65156e-06	-0.275442	1.81646
ID_480	466.3125@2.04		2.04	466.312	0.000322854	1.12947e-05	0.000138124	1.05088e-05	0.000196052	4.62201e-05	-0.950274	3.04153
ID_481	538.3004@1.72		1.72	538.3	0.00010082	2.76026e-06	5.02768e-05	2.53574e-06	0.000180148	3.41542e-06	0.192509	0.191793
ID_482	618.3693@2.13		2.13	618.369	0.000139327	4.67022e-06	0.000113998	4.18089e-06	0.00025551	2.53774e-06	0.40713	0.670806
ID_483	376.234@0.37		0.37	376.234	0.000386339	7.75841e-06	0.00039822	5.08696e-06	0.000352173	8.57212e-06	-0.0422206	0.355443
ID_484	648.3865@0.44		0.44	648.386	0.00027141	3.85441e-06	0.000327647	8.97926e-06	0.000216395	3.92479e-06	0.00324202	0.00796774
ID_485	356.3242@2.04		2.04	356.324	0.000246321	5.59261e-06	0.000310355	5.6215e-06	0.000164448	7.59303e-06	-0.0532099	0.0972509
ID_486	426.2159@0.91	Hexacosanedioic acid	0.91	426.216	0.000183979	2.1043e-07	5.40986e-05	6.024e-06	0.000106663	1.4068e-06	-1.19462	3.45125
ID_487	636.398@0.44		0.44	636.398	0.000423696	4.01133e-06	0.000443332	5.30585e-06	0.000353541	2.08242e-06	-0.0886805	0.565833
ID_488	294.1847@1.92		1.92	294.185	0.000175086	4.55223e-06	0.000160431	2.07102e-06	0.000210613	5.18961e-06	0.0835261	0.367022
ID_489	272.1561@0.38		0.38	272.156	0.000281556	1.8145e-06	0.000374507	4.23945e-06	0.000341627	4.60907e-06	0.346811	3.88817
ID_490	686.6557@8.44	1-nonadecanoyl-2-(7Z,10Z,13Z,16Z-docosatetraenoyl)-sn-glycerol	8.44	686.656	0.000236583	1.76865e-06	7.84505e-05	7.61797e-07	6.33052e-05	1.78295e-06	-1.73894	8.74009
ID_491	524.0162@1.54		1.54	524.016	0.0001205	1.21386e-06	0.000107542	2.9331e-06	0.000110672	5.41236e-06	-0.143292	2.04671
ID_492	668.3646@0.6		0.6	668.365	0.000281946	6.81266e-06	0.000255922	2.66102e-05	0.000150722	1.57157e-05	-0.471654	1.47097
ID_493	509.472@3.8	1-heptadecanoyl-sn-glycero-3-phosphocholine	3.8	509.472	5.54607e-05	2.37793e-06	0.000307364	3.17922e-06	0.000142858	1.12333e-06	2.0211	2.24191
ID_494	321.982@0.41	Unknown 2	0.41	321.982	3.67248e-05	1.18794e-06	0.000220441	4.62676e-06	0.000320789	6.48763e-06	2.88142	3.83853
ID_495	738.3278@1.57		1.57	738.328	0.000125968	5.18265e-06	0.00010289	1.90477e-06	0.000159459	5.51612e-06	0.0584372	0.142367
ID_496	348.2414@1.54		1.54	348.241	9.68508e-05	1.51762e-06	9.67627e-05	9.35536e-07	0.000159998	1.0818e-06	0.406591	1.11674
ID_497	490.2059@1.12		1.12	490.206	6.87319e-05	1.89684e-06	4.97439e-05	2.27012e-06	9.95363e-05	1.56555e-06	0.11897	0.204735
ID_498	424.3159@2.51		2.51	424.316	0.000139716	4.49631e-06	0.00028999	3.85823e-06	0.000194897	4.6068e-06	0.795153	2.35974
ID_499	602.4689@0.72		0.72	602.469	0.000259584	1.57801e-05	0.00021718	8.20367e-06	0.000255537	1.19536e-05	-0.135222	0.535283
ID_500	564.509@2.92	1-tetradecanoyl-2-(9Z,12Z-octadecadienoyl)-sn-glycerol	2.92	564.509	8.12383e-05	4.26883e-07	0.000189509	6.0533e-06	0.000168893	1.44131e-05	1.14135	4.10735
ID_501	702.5478@7.5	1-(9Z-octadecenoyl)-2-octadecanoyl-glycero-3-phosphate	7.5	702.548	0.000186891	4.62996e-06	5.48577e-05	4.90293e-06	4.03697e-05	4.63817e-06	-1.97275	5.81351
ID_502	480.1014@1.26		1.26	480.101	0.000111504	3.86289e-06	0.000111762	1.36563e-06	0.000125311	5.77385e-06	0.0882399	0.593441
ID_503	470.2431@0.44		0.44	470.243	0.00028952	3.36697e-06	0.00012955	8.78347e-06	0.00022983	2.99264e-06	-0.688153	2.34523
ID_504	580.4167@0.45		0.45	580.417	0.000328462	5.53422e-06	0.000410159	1.36695e-05	0.000296327	8.90701e-06	0.104932	0.399511
ID_505	522.0184@1.54		1.54	522.018	0.000108174	2.75383e-06	0.00010263	5.11225e-06	0.000105637	4.73865e-06	-0.0549196	0.428838
ID_506	278.2236@1.63		1.63	278.224	8.45993e-05	1.49119e-06	0.000121562	3.86223e-06	0.000100749	1.52697e-06	0.393861	2.60381
ID_507	640.4083@0.43		0.43	640.408	0.000284524	1.14443e-06	0.000304717	7.16952e-06	0.000194451	4.02306e-06	-0.189027	0.65731
ID_508	624.3803@1.89	1-dodecanoyl-2-tridecanoyl-sn-glycero-3-phospho-(1'-rac-glycerol)	1.89	624.38	6.11725e-05	1.29863e-05	0.000142599	4.97408e-06	0.000174731	9.44954e-06	1.37503	2.42361
ID_509	412.3899@3.14		3.14	412.39	0.000291122	4.11573e-06	0.000350658	6.56985e-06	0.000324877	8.16046e-07	0.214406	3.29847
ID_510	534.2525@0.35	1-(8Z,11Z,14Z-eicosatrienoyl)-glycero-3-phospho-(1'-sn-glycerol)	0.35	534.253	0.000230996	8.49555e-06	0.000491813	3.8623e-06	0.000444919	2.87391e-05	1.01977	5.24995
ID_511	844.6601@0.44		0.44	844.66	0.000364086	3.72249e-06	0.000258999	7.21163e-06	0.000299244	8.2928e-06	-0.383386	3.67603
ID_512	391.1713@0.62		0.62	391.171	0.000212648	7.0529e-06	0.000106198	2.78704e-06	0.00023675	5.73759e-06	-0.310475	0.647721
ID_513	424.1993@0.38		0.38	424.199	0.000338206	5.75106e-06	0.000311473	1.08835e-05	0.000333208	1.0311e-05	-0.0693155	0.796131
ID_514	296.2332@0.09		0.09	296.233	0.000214138	2.48052e-06	0.000422669	1.13718e-06	0.000258586	1.34006e-06	0.669655	1.74009
ID_515	304.2207@0.09		0.09	304.221	0.000509345	1.90796e-05	0.000247487	3.63101e-06	0.000255822	4.97238e-06	-1.0172	2.35417
ID_516	452.0729@1.6		1.6	452.073	0.000118314	1.02955e-06	0.00013224	3.55816e-06	0.000118936	3.74893e-06	0.0860719	0.941299
ID_517	294.2158@0.09		0.09	294.216	0.000188166	6.26261e-06	0.000436818	1.36567e-05	0.000172909	2.60298e-06	0.696159	0.972132
ID_518	408.2756@2.05		2.05	408.276	0.000290354	9.25802e-06	0.000280481	1.13208e-05	0.000251879	1.13534e-05	-0.125409	0.917678
ID_519	480.379@3.33		3.33	480.379	0.000106468	2.5145e-06	0.00020031	3.58989e-06	0.000150824	3.06525e-06	0.721597	2.86789
ID_520	394.2656@0.61		0.61	394.266	0.000133663	2.0779e-06	0.00013697	2.46092e-06	9.63499e-05	6.82981e-06	-0.196292	0.851884
ID_521	398.2306@0.44		0.44	398.231	0.000181232	3.49212e-06	0.000165692	1.93228e-05	0.000178373	7.80961e-06	-0.0751544	0.389688
ID_522	540.3061@0.44		0.44	540.306	0.000339517	6.8526e-06	0.000361454	1.12435e-05	0.000287204	3.33176e-06	-0.0660271	0.350108
ID_523	662.3833@1.53		1.53	662.383	0.000128344	2.55789e-06	0.000211909	1.39299e-06	0.000236943	1.96263e-06	0.806222	5.65938
ID_524	674.3623@0.45		0.45	674.362	0.000288239	5.03326e-06	0.000338446	9.44189e-06	0.000271354	1.04407e-05	0.0810684	0.435903
ID_525	719.3504@2.29		2.29	719.35	5.39072e-05	2.73477e-06	3.39678e-05	3.29142e-07	0.000224083	1.5899e-05	1.25911	0.847697
ID_526	512.2767@0.43		0.43	512.277	0.000385189	6.20673e-06	0.00033074	6.18331e-06	0.000260931	3.86074e-06	-0.38077	2.76351
ID_527	763.6093@8.27	1-hexadecanoyl-2-(4Z,7Z,10Z,13Z,16Z,19Z-docosahexaenoyl)-sn-glycero-3-phosphoethanolamine	8.27	763.609	0.000120647	1.84949e-06	4.52889e-05	6.23083e-07	3.51165e-05	3.01679e-07	-1.58543	7.32709
ID_528	340.2955@1.91		1.91	340.296	0.000103849	5.39935e-06	0.000206795	1.61236e-05	0.000108545	4.28236e-06	0.602427	1.16457
ID_529	690.3374@0.94		0.94	690.337	0.000149215	7.81243e-06	0.0001006	3.98893e-06	0.000110672	2.71666e-06	-0.498287	1.72919
ID_530	454.4367@4.09		4.09	454.437	0.000117642	2.87661e-06	0.000192539	6.57143e-06	0.000162967	1.39211e-06	0.595468	3.70315
ID_531	310.209@0.09		0.09	310.209	0.000242482	1.08831e-05	0.000416577	2.51375e-06	0.000295489	4.00519e-06	0.554135	2.13315
ID_532	784.8001@9.36	1-tridecanoyl-2-hexadecanoyl-3-(6Z,9Z,12Z,15Z-octadecatetraenoyl)-sn-glycerol	9.36	784.8	0.000310046	5.07617e-06	8.00249e-05	1.10606e-06	8.0542e-05	1.26753e-06	-1.94931	3.42539
ID_533	440.0623@0.63		0.63	440.062	0.000129534	4.95087e-06	6.91847e-05	2.58343e-06	0.000142861	8.95751e-06	-0.288957	0.630577
ID_534	592.3657@2.03		2.03	592.366	0.000122586	2.6381e-06	6.70165e-05	2.96727e-06	0.000266525	7.76249e-06	0.444068	0.432468
ID_535	674.3598@0.98		0.98	674.36	9.30975e-05	4.50282e-06	0.000155092	9.83949e-06	0.000105322	4.69809e-06	0.483993	1.55679
ID_536	686.3514@0.45		0.45	686.351	0.000354046	8.21931e-06	0.000156232	3.19684e-06	0.000201329	3.79842e-06	-0.985746	5.31156
ID_537	344.2881@1.58		1.58	344.288	6.86566e-05	1.52499e-06	0.000129512	9.41522e-06	0.000135666	9.33965e-06	0.949494	4.09314
ID_538	834.6469@2.09		2.09	834.647	0.000100784	1.67388e-06	0.000107885	2.6306e-06	0.000134745	5.78354e-06	0.267491	1.58072
ID_539	736.3315@1.58		1.58	736.332	0.00015749	5.19261e-06	0.000141742	3.20514e-06	0.000211024	5.66124e-06	0.163453	0.52496
ID_540	450.0901@1.88		1.88	450.09	0.000189893	1.07377e-06	0.000149975	3.18249e-06	0.000140723	7.57173e-06	-0.385667	4.11411
ID_541	484.3933@3.33		3.33	484.393	0.000122673	5.00262e-06	0.000247223	8.37134e-06	0.00018554	3.0199e-06	0.818754	3.09497
ID_542	424.4271@5.33		5.33	424.427	0.000294242	5.75015e-06	0.000426011	1.12543e-05	0.000241596	4.47152e-06	0.181995	0.411346
ID_543	480.1345@1.6		1.6	480.135	0.000104991	2.93535e-06	0.000110693	5.8719e-07	0.000102561	1.58469e-06	0.0223012	0.175054
ID_544	636.3771@0.62		0.62	636.377	0.00016384	6.99521e-06	0	0	0.00022423	8.18003e-06	-0.547304	0.45186
ID_545	717.3534@2.29		2.29	717.353	4.76637e-05	5.95948e-06	3.19725e-05	1.1755e-06	0.000216001	1.48246e-05	1.37923	0.894893
ID_546	532.2547@0.35		0.35	532.255	0.000187661	2.84097e-06	0.000381675	2.49366e-06	0.00034433	1.80373e-05	0.951848	4.92167
ID_547	441.3045@2.51		2.51	441.305	0.000120559	6.7728e-07	0.000263065	7.79819e-06	0.000179323	8.97327e-06	0.875568	2.45104
ID_548	450.1908@1.26		1.26	450.191	7.79215e-05	1.7683e-06	8.48032e-05	1.709e-06	0.00011541	1.67437e-06	0.361446	1.6392
ID_549	404.2582@2.05		2.05	404.258	0.000200856	7.01056e-06	0.00017103	7.75428e-06	0.000183956	9.22185e-06	-0.178404	1.27251
ID_550	696.5989@8.13		8.13	696.599	0.000163081	9.37268e-06	5.83622e-05	1.78382e-06	5.21692e-05	1.69298e-06	-1.56114	2.2216
ID_551	324.1753@0.69		0.69	324.175	0.000131514	1.17007e-06	7.60129e-05	2.47298e-06	9.66993e-05	3.73113e-06	-0.606841	3.70456
ID_552	826.5982@8.28	1-dodecanoyl-2-(9Z-hexadecenoyl)-3-(10Z,13Z,16Z-docosatrienoyl)-sn-glycerol	8.28	826.598	0.000116247	1.31822e-06	5.09313e-05	1.30239e-06	4.13245e-05	1.85597e-06	-1.33349	7.4059
ID_553	266.1837@0.43		0.43	266.184	0.000182532	3.8722e-06	0.000161696	9.51173e-07	0.000221247	4.58933e-06	0.0689819	0.260952
ID_554	708.3082@1.68		1.68	708.308	0.000114408	3.22069e-06	4.16002e-05	9.80732e-07	0.00015824	5.57596e-06	-0.195346	0.217449
ID_555	476.3454@2.05		2.05	476.345	0.00022114	8.24493e-06	0.000299664	1.04248e-05	0.000222227	2.38472e-06	0.23879	1.06364
ID_556	460.2462@0.43		0.43	460.246	0.00021666	1.26737e-06	0.000184763	5.12934e-06	0.00017279	1.00853e-06	-0.277279	4.29441
ID_557	352.2121@0.43		0.43	352.212	0.000268319	1.07084e-05	0.000245007	2.75158e-06	0.000218814	8.47315e-06	-0.210377	1.30649
ID_558	360.249@0.09		0.09	360.249	0.000319745	1.12328e-05	0.000346662	4.9814e-06	0.000356625	1.60376e-05	0.137194	1.09844
ID_559	218.1044@0.36		0.36	218.104	0.000263864	1.62099e-05	0.000402544	2.47638e-06	0.000296757	1.25704e-05	0.406122	1.65822
ID_560	328.2245@0.09		0.09	328.224	0.000278679	1.31454e-05	0.00042119	6.70176e-06	0.000248606	4.34616e-06	0.265116	0.660532
ID_561	684.3804@1.53		1.53	684.38	0.000131616	4.80788e-06	0.000191967	2.26225e-06	0.00020282	1.55526e-06	0.584735	3.12937
ID_562	380.2446@0.99		0.99	380.245	7.23915e-05	1.39603e-06	8.04063e-05	3.64593e-07	0.000150952	8.00439e-07	0.676239	1.39268
ID_563	864.627@1.81		1.81	864.627	0.000117567	6.17606e-07	3.77485e-05	4.67791e-06	0.000137024	3.00323e-06	-0.42801	0.629604
ID_564	478.3564@2.08		2.08	478.356	0.000131676	4.68669e-06	0.000177724	9.51329e-06	0.000146023	6.32091e-06	0.297877	1.71827
ID_565	644.4133@2.04		2.04	644.413	0.000126985	2.60207e-06	0.000157359	2.18691e-06	0.000106767	4.7944e-06	0.0565706	0.164664
ID_566	804.6454@3.4	1-tridecanoyl-2,3-di-(6Z,9Z,12Z,15Z-octadecatetraenoyl)-sn-glycerol	3.4	804.645	8.62856e-05	1.13573e-06	0.000249464	7.4672e-06	0.000154034	8.78659e-06	1.22537	2.48579
ID_567	608.382@0.43		0.43	608.382	0.000288024	1.45089e-06	0.000333254	9.91727e-06	0.000229017	1.92574e-06	-0.0349256	0.105877
ID_568	310.1798@2.05		2.05	310.18	0.000260619	1.02375e-05	0.000207575	3.86823e-06	0.000206162	2.1758e-05	-0.333226	1.97126
ID_569	574.396@1.11		1.11	574.396	8.01812e-05	5.4089e-06	4.13196e-05	1.98691e-06	0.000211898	9.73658e-06	0.65904	0.548247
ID_570	992.4802@2.3		2.3	992.48	8.35063e-05	2.10685e-06	3.56391e-05	1.43746e-06	0.000270743	1.08257e-05	0.875376	0.612194
ID_571	280.2012@0.44		0.44	280.201	0.000160359	4.96201e-06	0.00023774	1.20448e-05	0.000129054	9.64065e-07	0.193659	0.394758
ID_572	298.1595@1.92		1.92	298.159	0.000127674	5.15393e-06	0.000115292	6.10343e-06	0.000164413	2.06765e-06	0.131441	0.439699
ID_573	676.3669@0.45		0.45	676.367	0.000193089	2.38475e-06	0.000216646	8.51206e-06	0.000174792	7.66807e-06	0.0195134	0.0868836
ID_574	576.4112@1.88		1.88	576.411	0.000224637	3.90568e-06	6.90941e-05	1.40876e-06	0.000255635	3.46698e-06	-0.468361	0.706335
ID_575	588.4091@2.04		2.04	588.409	0.000164087	4.73113e-06	0.000255782	5.58088e-06	0.000216148	5.62914e-06	0.524108	3.50361
ID_576	944.5559@2.08		2.08	944.556	9.171e-05	2.04224e-06	8.48098e-05	4.96445e-06	0.000120055	3.33473e-06	0.159521	0.583636
ID_577	420.3534@2.09		2.09	420.353	0.000229386	1.84101e-06	0.000347938	6.55277e-06	0.000272436	3.82079e-06	0.43536	2.28395
ID_578	922.5597@2.3		2.3	922.56	6.67157e-05	5.37452e-06	5.10063e-05	5.64395e-06	0.000203147	1.33181e-05	0.929598	0.844802
ID_579	94.0414@0.09		0.09	94.0414	0.000319132	1.10133e-05	0.000434721	9.57926e-06	0.000299598	1.27378e-05	0.202254	0.711446
ID_580	550.3652@2.37		2.37	550.365	0.000252354	6.32299e-06	0.000151385	2.15884e-05	0.00022274	5.39177e-06	-0.431927	1.78039
ID_581	284.1974@0.09		0.09	284.197	0.000220646	4.92544e-06	0.000196656	5.21648e-06	0.000338689	1.83812e-05	0.278739	0.669376
ID_582	408.3236@2.05		2.05	408.324	0.000193974	3.66125e-06	0.000221061	4.55648e-06	0.000180877	4.16208e-06	0.0511071	0.289951
ID_583	414.2568@0.09		0.09	414.257	0.000350239	1.72203e-05	0.000339636	6.39646e-06	0.000394264	1.31328e-05	0.0672444	0.313278
ID_584	464.4221@3.13		3.13	464.422	0.000246787	1.15363e-05	0.000226194	4.12466e-06	0.000243638	7.04765e-06	-0.0711193	0.375145
ID_585	464.3444@2.08		2.08	464.344	0.000251546	5.42507e-06	0.000278052	7.52053e-06	0.000266301	5.92643e-06	0.113718	1.44575
ID_586	412.3184@2.04		2.04	412.318	0.000156795	1.99531e-05	0.000169796	4.53297e-06	0.000149573	1.3356e-05	0.0263377	0.0446356
ID_587	558.3807@2.04		2.04	558.381	0.000108367	6.21394e-06	7.12206e-05	7.7742e-06	0.000210498	1.75706e-06	0.378333	0.452488
ID_588	394.1375@0.4		0.4	394.137	0.000119026	1.18988e-06	0.000176795	3.91168e-06	0.000104308	3.12605e-06	0.239823	0.60917
ID_589	696.4268@2.06		2.06	696.427	0.000183498	2.97075e-06	0.000228022	3.44742e-06	0.000247796	1.63161e-06	0.374646	4.59065
ID_590	540.3732@2.05		2.05	540.373	0.000242722	2.81419e-06	0.000185495	6.89183e-06	0.000152968	2.92986e-06	-0.520309	3.91456
ID_591	554.3646@2.04		2.04	554.365	0.000176525	4.41216e-06	0.000121896	4.05555e-06	0.000177239	5.94675e-06	-0.239076	1.03167
ID_592	426.1239@1.58		1.58	426.124	7.58e-05	1.74587e-06	7.48827e-05	3.5074e-06	9.99842e-05	3.51877e-06	0.205988	0.937279
ID_593	326.2798@1.35		1.35	326.28	9.24109e-05	3.76377e-07	0.000132765	3.24831e-06	0.000108647	1.03202e-06	0.385363	2.41148
ID_594	733.3257@1.96		1.96	733.326	0.000145442	5.38476e-06	7.30836e-05	5.64271e-06	0.00026264	2.67643e-06	0.206831	0.206028
ID_595	484.0966@1.26		1.26	484.097	8.84272e-05	1.08921e-06	8.74227e-05	2.31703e-06	9.89269e-05	5.73342e-06	0.0754493	0.561731
ID_596	340.2232@0.75		0.75	340.223	0.000135848	4.14906e-06	0.000156122	2.90302e-06	0.000139637	5.02948e-06	0.122421	1.01593
ID_597	482.4333@3.32	Triacontanedioic acid	3.32	482.433	5.26327e-05	2.65466e-06	0.000148685	5.87886e-06	0.000156446	3.56236e-06	1.5354	6.93553
ID_598	406.091@0.63		0.63	406.091	0.000103352	2.32276e-06	5.7024e-05	2.35855e-06	8.54652e-05	5.92816e-06	-0.53671	2.324
ID_599	528.2772@0.42		0.42	528.277	0.000279595	7.81103e-06	0.000266373	5.45426e-06	0.00023168	5.66327e-06	-0.167036	1.42526
ID_600	458.134@1.54		1.54	458.134	0.000112332	3.23563e-06	9.76173e-05	1.44597e-06	9.33494e-05	3.20344e-06	-0.234453	1.80302
ID_601	482.3399@2.06		2.06	482.34	0.000129706	4.4549e-06	0.000128096	5.59943e-07	0.000110208	3.66517e-06	-0.122437	0.841469
ID_602	242.1866@0.44		0.44	242.187	7.78234e-05	8.82174e-07	0.000142937	2.95442e-06	8.07863e-05	1.66595e-06	0.523441	1.22922
ID_603	497.3667@3.33		3.33	497.367	0.000104218	1.14093e-06	0.000216642	4.42995e-06	0.000156152	5.74175e-06	0.838766	2.7169
ID_604	790.7002@2.85	1-dodecanoyl-2-(9Z-hexadecenoyl)-3-nonadecanoyl-sn-glycerol	2.85	790.7	9.93372e-05	1.60645e-06	0.000342032	6.71191e-06	0.00024713	9.4841e-06	1.56826	3.55254
ID_605	410.2227@0.43		0.43	410.223	0.000117843	6.46868e-06	0.000144572	1.3525e-05	0.000145881	3.19757e-06	0.30144	1.60229
ID_606	518.4687@5.98		5.98	518.469	0.000148248	1.62337e-06	0.00018952	1.76851e-06	8.75287e-05	3.65495e-06	-0.0978752	0.161752
ID_607	638.4902@3.93	1-(9Z,12Z-octadecadienoyl)-2-(5Z,8Z,11Z,14Z,17Z-eicosapentaenoyl)-sn-glycerol	3.93	638.49	0.000179344	6.8521e-07	1.64498e-05	1.74296e-06	0	0	-4.44659	7.33972
ID_608	586.3955@1.91	1-(6Z,9Z,12Z,15Z-octadecatetraenoyl)-2-(9Z-hexadecenoyl)-sn-glycerol	1.91	586.395	7.48331e-05	9.59663e-06	0.000162947	2.02086e-06	0.000168532	1.69035e-05	1.14717	3.00858
ID_609	412.2401@0.43		0.43	412.24	0.000129104	2.65805e-05	0.000198367	4.43916e-06	0.000185108	5.4395e-06	0.570593	0.856475
ID_610	394.2249@0.43		0.43	394.225	0.000190586	4.16968e-06	0.00016806	8.32259e-06	0.000188473	6.58732e-06	-0.0964079	0.801387
ID_611	434.1378@1.61		1.61	434.138	0.000107981	2.33301e-06	0.000118633	1.30901e-06	0.000112004	1.98364e-06	0.0948515	1.21294
ID_612	750.3839@2		2	750.384	0.000160734	1.81666e-06	0.000241541	2.10682e-06	0.000165195	1.02624e-06	0.33942	1.26075
ID_613	692.3172@2.14		2.14	692.317	0.000184717	3.02431e-06	8.40764e-05	4.68596e-06	0.000247697	7.27801e-06	-0.155116	0.199678
ID_614	1072.8122@1.81		1.81	1072.81	4.9618e-05	3.21758e-07	7.12547e-05	4.00437e-06	0.000117261	6.54524e-06	0.92575	2.03674
ID_615	936.9181@10.25	1-hexadecanoyl-2-eicosanoyl-3-(7Z,10Z,13Z,16Z,19Z-docosapentaenoyl)-sn-glycerol	10.25	936.918	0.00027138	2.02183e-06	4.89987e-05	3.01944e-06	8.07985e-05	3.0222e-06	-2.06406	6.513
ID_616	434.4108@3.75		3.75	434.411	0.00017101	2.39168e-06	8.46221e-05	1.57379e-06	7.07431e-05	2.64414e-06	-1.13842	7.00491
ID_617	848.6713@3.24	1-hexadecanoyl-2-(6Z,9Z,12Z-octadecatrienoyl)-3-(6Z,9Z,12Z,15Z-octadecatetraenoyl)-sn-glycerol	3.24	848.671	6.32267e-05	1.99228e-06	0.000211644	8.18408e-06	0.000139451	5.63967e-06	1.47326	2.98585
ID_618	454.0864@1.88		1.88	454.086	0.000145174	5.88421e-07	0.000120468	3.339e-06	0.000115577	6.78888e-06	-0.298723	3.28615
ID_619	426.334@1.91		1.91	426.334	0.000164709	1.36045e-05	0.000158174	1.42778e-05	0.00017325	3.72923e-06	0.00875716	0.0212865
ID_620	646.4101@2.09		2.09	646.41	9.06739e-05	5.90986e-06	0.000117787	5.92188e-06	9.85429e-05	8.74562e-06	0.254472	1.0431
ID_621	592.3643@1.88		1.88	592.364	4.7014e-05	2.13114e-06	2.5815e-05	1.80044e-06	0.000204136	6.61574e-06	1.29017	0.823536
ID_622	562.3545@2.35		2.35	562.355	5.87557e-05	6.68216e-07	3.35304e-05	1.89451e-06	0.000257463	6.6045e-06	1.30819	0.840502
ID_623	354.3107@2.2		2.2	354.311	0.000168018	3.90801e-06	0.00016905	3.44895e-06	0.000146415	8.3781e-06	-0.0911359	0.664596
ID_624	740.3236@1.58		1.58	740.324	8.7652e-05	5.73805e-06	7.47334e-05	1.53231e-06	0.000108828	4.63787e-06	0.0664058	0.163657
ID_625	1090.7741@2.06		2.06	1090.77	0.000131021	8.04372e-07	8.44659e-05	5.14096e-07	0.000252469	9.14075e-06	0.362668	0.434997
ID_626	731.3309@1.96		1.96	731.331	0.000133727	4.05172e-06	7.05162e-05	6.39907e-07	0.00024831	6.05249e-06	0.253483	0.260405
ID_627	256.2395@2.05		2.05	256.24	0.000326354	3.88946e-06	0.000304478	3.92494e-06	0.000227079	7.19521e-06	-0.296213	1.74748
ID_628	286.0772@0.36		0.36	286.077	0.00026294	1.10492e-05	0.000173159	5.29957e-06	0.000177588	2.54579e-06	-0.584305	1.93871
ID_629	462.4086@3.92		3.92	462.409	0.000178371	5.63781e-06	0.000216439	7.25049e-06	0.000153472	2.71507e-06	0.0522979	0.16352
ID_630	462.3229@2.07		2.07	462.323	0.000200593	1.91291e-06	0.00012459	1.40682e-05	9.493e-05	1.0686e-05	-0.869921	3.61182
ID_631	382.3287@2.51		2.51	382.329	0.000103364	1.57083e-06	0.000206691	3.8394e-06	0.000149269	2.73253e-06	0.783981	2.67264
ID_632	490.31@0.09		0.09	490.31	0.000452605	2.64577e-05	0.000438583	6.95299e-06	0.0004038	1.54062e-05	-0.103777	0.443447
ID_633	970.559@2.04		2.04	970.559	0.000105357	1.21054e-06	5.14417e-05	7.58385e-06	0.000136193	4.45547e-06	-0.167368	0.238446
ID_634	448.3481@2.08		2.08	448.348	0.000242694	5.30682e-06	0.000234652	4.47956e-06	0.000234136	7.83922e-06	-0.0502055	0.559896
ID_635	758.6405@4.73		4.73	758.64	0.000112956	8.65997e-07	0.000167489	4.71357e-06	9.67411e-05	1.12019e-06	0.226033	0.546281
ID_636	736.297@1.97		1.97	736.297	0.000101939	1.31588e-06	0.000146959	2.36053e-06	0.000105435	2.58468e-06	0.307965	1.30599
ID_637	670.3671@0.44		0.44	670.367	0.000268707	6.1709e-06	0.000251054	6.31624e-06	0.000181044	2.62662e-06	-0.314676	1.68709
ID_638	380.2294@0.86		0.86	380.229	0.000134524	4.90107e-06	9.43741e-05	2.85704e-06	0.000139036	9.9078e-07	-0.204997	0.802144
ID_639	366.1658@0.66		0.66	366.166	0.000119587	5.95839e-06	0.00011701	2.05461e-05	0.000199469	4.12096e-06	0.404044	0.904191
ID_640	448.2452@0.43		0.43	448.245	0.000160043	4.98904e-06	0.000166938	2.38442e-06	0.000149676	1.28336e-05	-0.0157286	0.0727323
ID_641	424.2034@0.09		0.09	424.203	0.000281977	8.95981e-06	0.000266985	2.76909e-06	0.000235553	1.76574e-06	-0.166345	1.32136
ID_642	698.6171@8.38	1-eicosanoyl-2-(7Z,10Z,13Z,16Z,19Z-docosapentaenoyl)-sn-glycerol	8.38	698.617	0.000202344	3.60703e-06	4.66475e-05	3.30742e-06	5.00398e-05	2.19269e-06	-2.06541	4.62402
ID_643	622.385@2.3		2.3	622.385	5.59647e-05	6.16887e-06	4.47506e-05	8.41366e-06	0.000146699	1.30603e-05	0.774379	0.794122
ID_644	278.2227@0.79		0.79	278.223	6.20131e-05	2.80319e-06	0.00012333	1.73529e-06	6.17103e-05	1.33085e-06	0.577194	1.10403
ID_645	686.379@1.53		1.53	686.379	0.000111136	7.8523e-07	0.00017899	2.80234e-06	0.00017373	4.82147e-06	0.666192	6.12665
ID_646	286.2494@1.54		1.54	286.249	0.000111105	4.47763e-06	0.000122027	5.49879e-06	0.000135715	4.86559e-06	0.214	1.48576
ID_647	386.335@2.05		2.05	386.335	0.000307892	3.33383e-06	0.000314247	6.68068e-06	0.000236262	6.31687e-06	-0.161659	0.887367
ID_648	470.1376@0.43		0.43	470.138	7.05611e-05	1.49284e-05	0.000109763	3.16103e-06	4.51299e-05	1.43967e-05	0.134327	0.117597
ID_649	424.3169@2.04		2.04	424.317	0.000137941	6.79924e-06	0.000120994	5.82904e-06	8.16241e-05	2.1004e-05	-0.445288	1.36335
ID_650	418.1863@0.86		0.86	418.186	0.00011863	4.64772e-06	6.85321e-05	4.93466e-06	0.000106321	7.36936e-06	-0.440318	1.6768
ID_651	354.3108@2.12		2.12	354.311	0.000231841	2.34713e-06	0.000180996	2.76946e-06	0.000153261	6.25644e-06	-0.47218	3.94722
ID_652	628.4139@0.44		0.44	628.414	0.000158805	4.24667e-06	0.000255964	4.36075e-06	0.000176203	3.1247e-06	0.44433	1.62775
ID_653	652.3743@0.09		0.09	652.374	0.000319806	1.37562e-05	0.000411884	2.42812e-06	0.000313222	1.61852e-05	0.180996	0.802289
ID_654	840.8619@9.85	1-dodecanoyl-2-(6Z,9Z,12Z,15Z-octadecatetraenoyl)-3-heneicosanoyl-sn-glycerol	9.85	840.862	0.000239964	2.84988e-06	8.24067e-05	1.3788e-06	9.46375e-05	3.47863e-06	-1.43871	7.71298
ID_655	994.5011@1.77		1.77	994.501	7.11262e-05	2.31739e-06	8.88809e-05	1.85991e-06	6.0937e-05	1.62451e-06	0.0747581	0.225272
ID_656	670.4602@2.18		2.18	670.46	0.000100251	3.81017e-06	0.000102006	7.47568e-06	9.93309e-05	2.88723e-05	0.00598859	0.0100812
ID_657	715.3727@0.99		0.99	715.373	5.88426e-05	3.35989e-06	0.000129651	3.98061e-06	9.20015e-05	6.42044e-06	0.913366	2.80799
ID_658	282.2551@2.09		2.09	282.255	0.000209115	5.95103e-06	0.000160906	2.02221e-06	0.000142096	1.59325e-06	-0.464972	2.94203
ID_659	252.1714@0.44		0.44	252.171	9.87406e-05	1.10593e-06	0.000119104	2.62946e-06	0.000105875	1.55794e-06	0.188079	2.1481
ID_660	568.3748@0.43		0.43	568.375	0.000242291	6.08723e-06	0.00024378	7.32466e-06	0.000212079	3.09199e-06	-0.0881542	0.708947
ID_661	594.3665@2.03		2.03	594.366	9.22505e-05	1.48374e-06	5.05466e-05	3.17811e-06	0.000193335	6.43292e-06	0.402552	0.400556
ID_662	436.2415@0.43		0.43	436.241	0.000140744	6.71937e-06	0.00013995	5.56742e-06	0.000149673	1.43836e-06	0.0411071	0.203884
ID_663	640.5529@7.35	1-hexadecanoyl-2-(4Z,7Z,10Z,13Z,16Z,19Z-docosahexaenoyl)-sn-glycerol	7.35	640.553	0.000251099	3.61556e-06	5.7889e-05	2.27398e-06	3.66214e-05	2.71768e-06	-2.40971	8.11648
ID_664	462.2546@0.44		0.44	462.255	0.00014891	2.74193e-06	0.000149201	2.03814e-05	0.000168071	2.78759e-06	0.0912826	0.407463
ID_665	404.0917@0.63		0.63	404.092	8.76499e-05	3.23809e-06	5.04766e-05	3.70018e-07	6.89872e-05	4.74831e-06	-0.553251	2.75783
ID_666	440.4184@2.74		2.74	440.418	0	0	0.000125772	6.85558e-07	7.32781e-05	2.07684e-06	--	3.41893
ID_667	956.5102@2.32		2.32	956.51	3.91258e-05	3.48427e-06	2.39316e-05	1.66949e-06	0.000173959	9.96145e-06	1.33851	0.860467
ID_668	276.1493@0.36		0.36	276.149	0.00021911	1.06416e-05	0.000348466	1.15821e-05	0.000257389	8.8799e-06	0.467318	1.97977
ID_669	774.5959@6.8		6.8	774.596	0.00012315	8.16844e-07	0.000126877	9.43304e-07	6.33483e-05	4.19832e-06	-0.372708	0.966868
ID_670	394.3067@2.08		2.08	394.307	0.000188941	9.27965e-06	0.000130938	5.08647e-06	0.000133795	1.15675e-05	-0.513399	2.05664
ID_671	570.4773@2.19		2.19	570.477	0.000260969	7.22198e-06	0.000128253	1.0168e-06	0.000173496	3.22912e-06	-0.790529	4.27656
ID_672	968.5576@2.04		2.04	968.558	9.64747e-05	4.52851e-06	5.33666e-05	2.23399e-06	0.000126786	4.95505e-06	-0.0990037	0.140631
ID_673	498.3367@2.06	1-heptadecanoyl-glycero-3-phospho-(1'-sn-glycerol)	2.06	498.337	0.000288844	6.4196e-06	0.000143563	6.20193e-06	0.000116318	2.98153e-06	-1.15244	5.57523
ID_674	658.3931@0.43		0.43	658.393	0.000146553	3.41106e-06	0.000167034	2.96365e-06	0.000138487	5.31639e-06	0.0598418	0.347191
ID_675	832.6293@2.05		2.05	832.629	5.69382e-05	9.65372e-07	0.000112797	1.66871e-06	0.000109636	1.49584e-06	0.965899	8.0864
ID_676	294.1819@0.44		0.44	294.182	0.000314311	4.79812e-06	0.000217592	9.67338e-06	0.000208629	2.25458e-05	-0.560589	3.96499
ID_677	928.5803@2.09		2.09	928.58	0.00010126	1.73797e-06	9.89648e-05	3.79832e-06	0.000104932	2.04133e-06	0.00977353	0.0859327
ID_678	658.4574@2.08		2.08	658.457	0.000113745	1.93236e-06	0.000191402	4.86155e-06	0.000167979	1.27878e-05	0.659707	3.51139
ID_679	721.3638@1.95		1.95	721.364	0.000103953	2.57556e-06	0.00012893	1.43058e-06	7.9609e-05	4.33125e-06	0.00439074	0.00921532
ID_680	896.8531@9.49		9.49	896.853	5.29656e-05	7.01694e-07	7.963e-05	8.25726e-07	0.000117911	8.46812e-06	0.899025	2.35319
ID_681	436.1536@1.9		1.9	436.154	0.000173272	2.89045e-06	0.000126946	2.35003e-06	0.000145225	1.90471e-06	-0.348523	3.73368
ID_682	482.15@1.9		1.9	482.15	0.000131998	5.95325e-06	0.000102939	3.80886e-06	0.000104875	3.58716e-06	-0.345227	1.5522
ID_683	482.4316@3.81		3.81	482.432	0.00010966	3.31789e-06	0.000101609	4.30619e-06	0.000115904	9.1876e-06	-0.0119348	0.0492286
ID_684	460.3415@1.92		1.92	460.341	0.000110426	3.05618e-06	6.86591e-05	3.89069e-06	0.000126756	7.93179e-06	-0.176539	0.398801
ID_685	514.2886@0.43		0.43	514.289	0.000311566	6.1107e-06	0.000230669	3.46799e-06	0.000239136	6.8922e-06	-0.407478	3.19402
ID_686	338.2102@2.05		2.05	338.21	0.000145732	1.00251e-05	0.000147746	2.84266e-06	0.000133507	8.54903e-06	-0.0514509	0.167373
ID_687	556.3817@1.92		1.92	556.382	2.40774e-05	4.42081e-06	3.32362e-05	5.85282e-06	0.000202127	7.47628e-06	2.28914	1.24494
ID_688	342.2395@0.09		0.09	342.24	0.000142837	4.82359e-06	0.000293091	5.55112e-06	0.000152156	6.98534e-06	0.64024	1.27153
ID_689	520.4837@4.49		4.49	520.484	0.000181162	3.82984e-06	0.000103115	8.41377e-07	0.000109354	3.10738e-07	-0.770027	3.08739
ID_690	486.3441@2.08		2.08	486.344	0.00013385	7.36355e-06	0.000136069	7.99367e-06	0.000140758	7.76426e-07	0.0483618	0.208891
ID_691	504.2957@0.42		0.42	504.296	0.000120448	7.02466e-06	0.000152052	3.67896e-06	0.000164828	2.64356e-06	0.395523	1.78831
ID_692	526.0138@1.54		1.54	526.014	8.23926e-05	5.32481e-07	7.37506e-05	2.57604e-06	7.75053e-05	4.19251e-06	-0.123596	1.46542
ID_693	528.3767@2.15		2.15	528.377	0.000233624	6.81629e-06	0.000176628	7.22568e-06	0.000182894	5.50521e-06	-0.378106	2.45488
ID_694	440.346@2.06		2.06	440.346	7.90873e-05	1.9138e-06	7.41244e-05	8.29883e-06	6.42473e-05	8.65168e-06	-0.192969	0.806152
ID_695	488.3333@2.04		2.04	488.333	9.47067e-05	1.88757e-06	0.000136856	3.76857e-06	0.000113531	5.14197e-06	0.402619	2.54338
ID_696	586.4786@1.72		1.72	586.479	0.000102787	2.52485e-06	0.000101451	6.85537e-06	0.000119268	2.52187e-06	0.102546	0.638093
ID_697	431.0611@0.62		0.62	431.061	7.80956e-05	1.44134e-06	3.90924e-05	9.79568e-07	0.0001099	1.67073e-05	-0.0680722	0.0727938
ID_698	570.4089@0.58		0.58	570.409	9.41168e-05	1.01702e-05	0.000162477	4.16764e-06	0.000150479	1.12044e-05	0.733436	2.03884
ID_699	320.2285@2.09		2.09	320.228	0.000184497	8.47287e-06	9.61657e-05	3.03247e-06	0.000113006	8.32875e-06	-0.818908	2.74866
ID_700	992.5037@1.78		1.78	992.504	6.79503e-05	1.62484e-06	7.78649e-05	4.85154e-07	5.88466e-05	2.19211e-06	0.00858163	0.0299082
ID_701	496.2871@0.43		0.43	496.287	0.000216865	1.99974e-06	0.0001937	5.00684e-06	0.000190205	5.10304e-06	-0.176047	3.46101
ID_702	390.2761@2.04	1,3-Dihydroxypropan-2-yl 9,18-dihydroxyoctadecanoate	2.04	390.276	7.18162e-05	3.90861e-06	0.000163904	6.47867e-06	0.00018233	2.09932e-06	1.26937	5.85647
ID_703	466.3633@3.07		3.07	466.363	8.30278e-05	3.75533e-06	0.000136139	3.87219e-06	0.000113503	3.16877e-06	0.588195	3.36464
ID_704	668.5805@7.78	1-octadecanoyl-2-(4Z,7Z,10Z,13Z,16Z,19Z-docosahexaenoyl)-sn-glycerol	7.78	668.581	0.000173172	2.84722e-06	5.55952e-05	1.12483e-06	3.25191e-05	1.14877e-06	-1.97476	6.88286
ID_705	624.4135@0.43		0.43	624.413	0.000183802	6.70707e-06	0.000215596	4.59044e-06	0.000169746	3.43242e-06	0.0679829	0.29971
ID_706	596.4789@3.36		3.36	596.479	5.4936e-05	2.63299e-06	7.83327e-05	1.11994e-06	0.000144576	6.4123e-06	1.02063	1.89332
ID_707	317.9472@0.32		0.32	317.947	0.000332017	3.3939e-06	0.000296325	4.74865e-06	0.000289088	5.80507e-06	-0.181802	3.68406
ID_708	734.4145@0.39		0.39	734.414	0.000348145	1.26325e-05	0.000276503	5.95348e-06	0.000294196	5.75442e-06	-0.28696	1.63069
ID_709	650.3703@0.09		0.09	650.37	0.00028796	1.07739e-05	0.000355401	9.15375e-06	0.000293077	1.27572e-05	0.171192	1.01062
ID_710	434.1203@0.86		0.86	434.12	9.65746e-05	2.76676e-06	5.15712e-05	4.82811e-06	7.55167e-05	6.56138e-06	-0.603889	2.55716
ID_711	433.0584@0.62		0.62	433.058	7.56779e-05	8.81548e-07	3.37203e-05	1.24622e-06	0.000100223	1.90509e-05	-0.176321	0.198207
ID_712	930.5812@2.11		2.11	930.581	7.72062e-05	3.87287e-06	6.60261e-05	6.44885e-07	8.51152e-05	2.64945e-07	-0.0308905	0.104492
ID_713	514.3166@2.85		2.85	514.317	8.22403e-05	6.51881e-07	0.000128979	2.85923e-06	0.000106481	6.66053e-06	0.517566	2.73393
ID_714	442.3274@2.09		2.09	442.327	0.000162983	3.96731e-06	0.000145881	5.73946e-06	0.000150426	2.40321e-06	-0.137626	1.43832
ID_715	994.4781@2.3		2.3	994.478	5.88229e-05	7.60172e-07	2.43812e-05	1.16582e-06	0.0001862	7.70263e-06	0.839924	0.589542
ID_716	334.2241@0.09		0.09	334.224	0.000224366	6.51618e-06	0.000151371	1.4705e-06	0.000230103	9.28054e-06	-0.234268	0.885954
ID_717	578.4091@1.88		1.88	578.409	7.96547e-05	2.07867e-06	2.51902e-05	3.20802e-06	0.000108437	2.87975e-06	-0.253622	0.279958
ID_718	690.349@0.44		0.44	690.349	0.00022982	3.52194e-06	0.000149921	4.78856e-06	0.000136134	6.62064e-06	-0.684213	5.69221
ID_719	842.6454@1.31		1.31	842.645	8.99611e-05	8.60877e-06	0.000127221	1.56446e-06	7.97743e-05	4.06824e-06	0.202222	0.442495
ID_720	542.4128@0.64		0.64	542.413	0.000146314	5.91031e-06	0.000133109	7.55897e-06	7.49925e-05	1.06045e-06	-0.49178	1.5913
ID_721	286.2482@1.84		1.84	286.248	0.000118121	3.14591e-06	0.000180979	1.43649e-05	0.000132983	2.9861e-06	0.41032	1.58021
ID_722	384.3547@2.21		2.21	384.355	6.53371e-05	6.69869e-06	0.000197323	1.63925e-06	7.11318e-05	5.31206e-06	1.03871	1.22676
ID_723	606.3635@0.44		0.44	606.364	0.000169147	1.51688e-06	0.000139291	6.3031e-06	0.000170674	6.45049e-06	-0.126172	0.846783
ID_724	422.3391@2.1		2.1	422.339	9.92699e-05	8.97634e-07	6.11358e-05	2.2371e-06	5.76412e-05	3.96503e-06	-0.741173	5.81265
ID_725	837.6984@7.55		7.55	837.698	5.39786e-05	8.40491e-06	5.50112e-05	4.28002e-06	8.05146e-05	1.82108e-05	0.328108	0.478715
ID_726	672.3524@0.92		0.92	672.352	8.10551e-05	3.4947e-06	0.000157209	6.75076e-06	9.74616e-05	3.58848e-06	0.651656	1.71716
ID_727	432.1209@0.86		0.86	432.121	7.51371e-05	8.30783e-06	5.51664e-05	4.23956e-06	6.07273e-05	6.10809e-06	-0.374796	0.792757
ID_728	286.2488@0.91		0.91	286.249	0.000126656	2.24684e-06	0.000143524	4.10544e-06	0.000126624	1.32526e-06	0.0928368	0.906842
ID_729	536.4407@4.52		4.52	536.441	5.38555e-05	1.67951e-06	0.000116062	4.61358e-06	9.70397e-05	3.0843e-06	0.984375	4.28087
ID_730	752.3778@2		2	752.378	0.000114737	6.68854e-07	0.000174775	3.13719e-06	0.000117772	2.20568e-06	0.350332	1.23835
ID_731	440.4212@3.26		3.26	440.421	0.000212467	3.4518e-06	0.000204261	3.9641e-06	0.000146506	4.1644e-06	-0.276728	1.43581
ID_732	738.4751@2.05		2.05	738.475	7.04657e-05	2.71067e-06	0.000134257	2.5395e-07	9.1902e-05	7.05274e-06	0.682342	2.15637
ID_733	356.2912@1.91		1.91	356.291	0.000134485	8.0382e-06	0.00012116	5.58653e-06	0.000158601	1.39945e-06	0.056747	0.17678
ID_734	476.4559@4.45		4.45	476.456	8.16172e-05	2.72691e-06	7.12543e-05	1.55633e-06	0.000107865	4.17804e-06	0.133977	0.392885
ID_735	382.2386@2.05		2.05	382.239	0.000113628	5.92461e-06	0.000111561	1.98476e-06	9.1358e-05	7.97071e-06	-0.163413	0.706705
ID_736	398.2645@0.44		0.44	398.264	0.000134419	4.87677e-06	0.000130322	1.88437e-05	0.000139488	2.56522e-06	0.00520835	0.0165277
ID_737	478.4373@3.61		3.61	478.437	9.58676e-05	5.11937e-06	0.000132591	1.19334e-06	0.000152348	4.19764e-06	0.571535	3.06598
ID_738	809.6648@7.11		7.11	809.665	5.5886e-05	6.56326e-06	4.99809e-05	1.31157e-06	8.18016e-05	2.36751e-05	0.2376	0.293281
ID_739	604.5787@7.42	1-(9Z-heptadecenoyl)-2-(9Z,12Z-octadecadienoyl)-sn-glycerol	7.42	604.579	0.000206581	5.40302e-06	6.05833e-05	1.12359e-06	4.43954e-05	1.28599e-06	-1.97661	4.68304
ID_740	596.5342@2.65		2.65	596.534	7.17625e-05	1.0907e-06	0.000142255	2.61018e-06	0.000137342	1.59174e-06	0.962051	8.20961
ID_741	982.5738@1.95		1.95	982.574	8.72999e-05	9.09825e-07	8.59234e-05	2.82943e-06	6.41263e-05	1.70384e-06	-0.218612	1.21634
ID_742	534.4067@3.75		3.75	534.407	8.92739e-05	9.41026e-07	0.000150455	2.3774e-06	0.00010745	2.0508e-06	0.530528	2.03023
ID_743	797.6336@6.15		6.15	797.634	5.1099e-05	2.1428e-06	6.69863e-05	2.58199e-06	8.68305e-05	1.35483e-05	0.589845	1.74008
ID_744	436.1368@1.6		1.6	436.137	7.92371e-05	1.56536e-06	9.02146e-05	4.51448e-06	8.43595e-05	2.83455e-06	0.139591	1.42625
ID_745	482.1321@1.61		1.61	482.132	7.19765e-05	7.40538e-07	7.78169e-05	7.10953e-07	6.94158e-05	1.76257e-06	0.032501	0.317026
ID_746	714.6869@8.78	1-heneicosanoyl-2-(7Z,10Z,13Z,16Z-docosatetraenoyl)-sn-glycerol	8.78	714.687	0.000140824	4.34485e-06	5.62605e-05	7.15484e-07	4.39227e-05	1.61262e-06	-1.49125	4.06592
ID_747	594.3601@1.88		1.88	594.36	4.15168e-05	3.56807e-07	2.83543e-05	2.32713e-06	0.000153128	6.83544e-06	1.12806	0.853688
ID_748	536.3523@2.08		2.08	536.352	0.000102784	7.75058e-06	0.000101521	7.51819e-06	9.91597e-05	6.2842e-06	-0.0347101	0.0968591
ID_749	464.4519@3.81		3.81	464.452	6.75256e-05	5.72192e-07	0.00010953	4.86435e-06	0.000117544	1.73802e-06	0.749657	4.92973
ID_750	350.1959@0.09		0.09	350.196	0.000140582	8.39237e-07	9.58727e-05	3.45631e-06	0.000154101	3.53613e-06	-0.169634	0.535753
ID_751	750.7079@7.53		7.53	750.708	0.000189226	4.86051e-06	0.000145153	1.49493e-06	4.20034e-05	1.25923e-06	-1.01587	2.08356
ID_752	716.4777@0.09		0.09	716.478	0.000303502	8.84432e-06	0.00025621	5.59455e-06	0.000237561	8.73508e-06	-0.297865	2.21929
ID_753	777.6078@6.3		6.3	777.608	4.76374e-05	2.41926e-06	8.25361e-05	1.87857e-06	7.14005e-05	1.30034e-06	0.692169	3.7997
ID_754	152.0347@0.35		0.35	152.035	0.000228872	2.08033e-05	0.000261527	2.73848e-06	0.000222866	6.49005e-06	0.081643	0.220672
ID_755	492.3055@2.51		2.51	492.305	6.76154e-05	2.47256e-06	0.000136288	4.04115e-06	0.000100023	3.05961e-06	0.805267	2.86981
ID_756	442.1702@0.62		0.62	442.17	8.8006e-05	1.44515e-06	5.72193e-05	3.36647e-06	8.91819e-05	1.88637e-07	-0.265746	1.00243
ID_757	494.271@0.44		0.44	494.271	0.000121388	2.2984e-06	0.000127636	7.94942e-06	0.000126069	3.53828e-06	0.0635324	0.573027
ID_758	354.2028@2.05		2.05	354.203	0.000159918	9.51257e-06	0.000126507	1.98958e-05	0.000124689	3.24782e-06	-0.348518	1.3619
ID_759	516.1112@1.52		1.52	516.111	7.82242e-05	5.25561e-07	6.15816e-05	2.65708e-06	5.75066e-05	4.96633e-07	-0.393657	4.64909
ID_760	454.3993@2.88	1-(9Z-tetradecenoyl)-glycero-3-phospho-(1'-sn-glycerol)	2.88	454.399	4.22641e-05	2.17988e-06	9.53269e-05	3.43534e-06	0.000111272	1.00291e-05	1.28933	4.22074
ID_761	656.3464@2.16		2.16	656.346	8.37322e-05	1.49034e-06	5.86382e-05	3.3945e-06	0.000159926	6.31905e-06	0.384206	0.501261
ID_762	736.4744@2.05		2.05	736.474	7.99679e-05	2.71811e-06	0.000169965	3.39292e-06	0.000117588	3.39899e-06	0.846335	2.59095
ID_763	344.2515@0.09		0.09	344.252	0.000111547	7.38649e-06	0.000233151	4.85343e-06	0.00012894	5.90635e-06	0.698701	1.50657
ID_764	564.3544@2.35		2.35	564.354	3.35823e-05	1.53706e-06	2.14222e-05	1.49792e-06	0.000137984	7.69106e-06	1.24694	0.853906
ID_765	781.636@6.51		6.51	781.636	4.61678e-05	4.05664e-06	5.1329e-05	1.32568e-06	6.87188e-05	1.10623e-05	0.378649	0.968326
ID_766	356.1666@2.05		2.05	356.167	0.000158228	8.11145e-06	0.000157636	9.44353e-07	0.000141868	4.55095e-06	-0.0794331	0.378542
ID_767	518.1083@1.53		1.53	518.108	7.91405e-05	2.26058e-06	6.26762e-05	2.10057e-06	5.70233e-05	4.50147e-07	-0.403071	2.68103
ID_768	464.2607@0.43		0.43	464.261	0.000172055	3.56673e-06	0.000164858	4.38651e-06	0.000155977	6.64703e-06	-0.101042	1.13691
ID_769	428.3299@2.51		2.51	428.33	7.14644e-05	4.89031e-07	0.000145254	2.56115e-06	0.000111635	2.18813e-06	0.845844	3.16909
ID_770	850.5479@1.95		1.95	850.548	4.94557e-05	2.552e-06	9.69978e-05	1.20182e-06	9.06968e-05	1.07485e-05	0.924179	3.9187
ID_771	384.3584@2.72		2.72	384.358	0.00016677	7.75472e-06	0.000208387	7.19425e-06	0.000205398	7.72116e-06	0.311025	1.8313
ID_772	280.2394@1.91		1.91	280.239	8.4716e-05	1.48291e-06	0.000106069	3.13878e-06	9.1712e-05	2.08133e-06	0.223197	1.99873
ID_773	328.2933@1.6		1.6	328.293	8.97793e-05	1.34328e-06	9.0899e-05	2.80013e-06	7.30178e-05	5.99481e-06	-0.131491	0.73858
ID_774	924.8836@9.75		9.75	924.884	5.89948e-05	1.81752e-06	7.14848e-05	1.44256e-06	0.000112347	5.53799e-06	0.639725	1.76585
ID_775	372.3206@1.76		1.76	372.321	7.67047e-05	2.08996e-06	7.81492e-05	2.19346e-06	8.25171e-05	1.65562e-06	0.0666817	0.634341
ID_776	354.3103@1.81		1.81	354.31	8.9811e-05	1.82262e-06	0.000164008	3.73361e-06	0.000147317	1.43991e-06	0.793457	5.48607
ID_777	422.4109@3.91	9-Octacosenoic acid	3.91	422.411	0.000128674	5.15411e-06	5.024e-05	3.3016e-07	4.33101e-05	2.59938e-06	-1.45992	2.85002
ID_778	444.1567@1.66		1.66	444.157	7.31537e-05	2.17894e-06	8.90985e-05	3.60953e-06	6.91593e-05	2.61344e-06	0.113275	0.518272
ID_779	660.4691@1.88		1.88	660.469	5.57878e-05	2.07204e-06	0.000134068	3.82905e-06	7.7876e-05	1.70729e-05	0.92566	1.72061
ID_780	796.8012@9.5	1-tetradecanoyl-2-(9Z-hexadecenoyl)-3-(6Z,9Z,12Z,15Z-octadecatetraenoyl)-sn-glycerol	9.5	796.801	0.000178839	1.20212e-06	5.33827e-05	1.01921e-06	6.08314e-05	2.47543e-06	-1.64692	9.51287
ID_781	446.0561@0.63		0.63	446.056	7.37776e-05	1.41581e-06	4.44201e-05	1.41952e-06	8.21524e-05	2.97637e-06	-0.221291	0.55549
ID_782	566.2873@0.43		0.43	566.287	0.000200218	3.8721e-06	0.00016435	3.93358e-06	0.000139065	6.93764e-06	-0.40028	3.3747
ID_783	480.2704@0.43		0.43	480.27	0.000134538	6.70435e-06	0.000134974	4.98596e-06	0.000142913	2.28877e-06	0.0464895	0.226617
ID_784	729.6452@6.15		6.15	729.645	4.2593e-05	1.44969e-06	5.6214e-05	3.81269e-07	7.32661e-05	1.13057e-05	0.604044	1.78406
ID_785	694.6445@6.48		6.48	694.644	0.000131827	4.07379e-06	7.21837e-05	2.88958e-06	2.40773e-05	2.20958e-06	-1.45362	3.50474
ID_786	294.0437@0.35		0.35	294.044	0.000136277	9.46269e-06	0.000190501	3.96427e-06	0.000170393	8.48057e-06	0.405029	1.71319
ID_787	438.1523@1.9		1.9	438.152	0.000125707	1.68654e-06	8.83618e-05	1.42976e-06	0.000105752	6.48251e-06	-0.373169	2.84529
ID_788	1092.7725@2.06		2.06	1092.77	7.55456e-05	2.58632e-06	5.1438e-05	3.23914e-06	0.000143613	4.70849e-06	0.368436	0.468066
ID_789	530.2866@0.43		0.43	530.287	0.000149852	2.20346e-06	0.000135376	4.95535e-06	0.000118542	2.24473e-06	-0.239178	2.55207
ID_790	772.59@6.74		6.74	772.59	0.000147335	8.60396e-07	0.000154487	6.85267e-06	5.79778e-05	1.11357e-06	-0.471876	0.92767
ID_791	862.6172@2.03		2.03	862.617	0.000225837	3.30719e-06	9.03701e-05	9.71917e-06	0.000176089	1.56284e-06	-0.761367	2.30966
ID_792	468.4519@3.87		3.87	468.452	0.000153904	3.27781e-06	0.000140026	2.71675e-06	8.67362e-05	8.60294e-07	-0.440851	1.73172
ID_793	316.0868@0.36		0.36	316.087	0.000151104	4.77214e-06	0.000186718	1.89993e-06	0.000190177	1.65853e-06	0.318618	1.96
ID_794	322.217@2.05		2.05	322.217	0.000128517	1.27007e-06	0.000122702	3.12425e-06	0.000107159	2.76226e-06	-0.161203	1.76627
ID_795	483.3511@3.08		3.08	483.351	6.79116e-05	4.78074e-07	0.000112	4.86054e-06	9.04278e-05	5.11075e-06	0.575676	2.67376
ID_796	716.4197@2.12		2.12	716.42	5.9951e-05	5.68787e-06	0.000117712	3.49186e-06	7.38022e-05	1.60549e-06	0.675595	1.76916
ID_797	748.5062@1.94	1-dodecanoyl-2-tetradecanoyl-3-(9Z-octadecenoyl)-sn-glycerol	1.94	748.506	0.00012959	2.36203e-06	4.61069e-05	4.15595e-06	4.97881e-05	3.70403e-06	-1.43442	6.52751
ID_798	426.2139@0.37		0.37	426.214	0.000114552	9.91413e-07	0.000195381	3.27311e-06	0.000125411	3.89045e-06	0.485632	1.47213
ID_799	865.7299@7.93		7.93	865.73	4.86324e-05	1.72538e-06	4.76724e-05	1.69047e-06	5.75871e-05	1.3681e-05	0.11396	0.238084
ID_800	510.4991@6.59		6.59	510.499	8.25785e-05	1.64241e-06	0.000145222	1.57554e-06	9.73569e-05	1.34846e-06	0.554613	1.82387
ID_801	734.2874@1.96		1.96	734.287	9.74641e-05	1.45209e-06	9.95943e-05	2.67701e-06	0.00015003	8.30727e-06	0.356813	1.15179
ID_802	1054.7975@2.08		2.08	1054.8	5.55896e-05	1.58614e-06	4.00617e-05	2.54192e-06	0.00012407	7.35114e-06	0.561962	0.647762
ID_803	622.4785@2.06		2.06	622.479	7.87769e-05	2.31647e-06	0.000103104	7.22755e-07	8.53099e-05	3.12629e-06	0.258062	1.81312
ID_804	614.4038@2.06		2.06	614.404	9.25775e-05	6.8489e-06	0.000102448	8.04254e-07	9.10173e-05	3.08594e-06	0.0633383	0.208335
ID_805	485.3101@2.85		2.85	485.31	6.88529e-05	1.66803e-06	0.000110102	1.2943e-06	8.8481e-05	4.35582e-06	0.528151	2.81095
ID_806	714.4056@2.01		2.01	714.406	9.78219e-05	6.07352e-06	0.000200405	3.67248e-06	0.000128909	1.62125e-06	0.751235	2.1205
ID_807	318.2124@1.92		1.92	318.212	7.38325e-05	4.03803e-06	6.76361e-05	1.42526e-06	7.91948e-05	2.98152e-06	-0.00817269	0.0280257
ID_808	312.2635@1.75		1.75	312.264	4.95961e-05	7.89724e-06	7.45648e-05	2.10698e-06	8.31955e-05	1.01761e-05	0.669436	1.40772
ID_809	348.1918@0.09		0.09	348.192	0.000198032	6.74804e-06	0.00018138	1.45391e-06	0.000177462	5.9476e-06	-0.142382	1.03479
ID_810	825.6642@6.87		6.87	825.664	4.63711e-05	3.39386e-06	5.15658e-05	4.26454e-06	7.14541e-05	1.67453e-05	0.407593	0.790905
ID_811	284.2706@2.3		2.3	284.271	0.000159728	3.26891e-06	0.000127115	1.59928e-06	0.000100502	3.44113e-06	-0.489005	3.46014
ID_812	386.3355@1.91		1.91	386.336	8.87533e-05	2.64277e-06	9.10483e-05	1.67262e-06	0.000133173	2.98185e-06	0.337051	1.23294
ID_813	766.3679@0.98		0.98	766.368	3.14353e-05	4.37753e-06	5.83643e-05	5.53441e-07	3.40935e-05	2.7794e-06	0.556411	1.1133
ID_814	428.3412@2.06		2.06	428.341	0.000139928	1.94713e-06	0.000151389	9.12848e-06	0.000132198	4.60227e-06	0.0191038	0.104528
ID_815	475.1238@1.54		1.54	475.124	7.56067e-05	1.18312e-06	6.55955e-05	1.27365e-06	6.76697e-05	4.27666e-06	-0.182286	2.16408
ID_816	124.0393@0.36		0.36	124.039	0.000178971	1.44239e-05	0.000198873	3.75018e-06	0.000159882	5.53669e-06	0.0032743	0.00777077
ID_817	713.3625@0.93	1-(6Z,9Z,12Z,15Z-octadecatetraenoyl)-2-tridecanoyl-glycero-3-phosphoserine	0.93	713.362	4.68489e-05	3.36353e-06	0.000116631	3.22342e-06	7.24847e-05	3.67803e-06	1.01318	2.37358
ID_818	979.514@2.08		2.08	979.514	0.000108527	2.27259e-06	5.78458e-05	7.35879e-07	9.91971e-05	2.17588e-06	-0.466897	1.65005
ID_819	430.308@2.07		2.07	430.308	0.000128695	4.40557e-06	0.00011288	1.81153e-06	8.19604e-05	4.69531e-06	-0.40167	2.10282
ID_820	488.0561@1.91		1.91	488.056	0.000134413	2.88457e-06	0.000100413	4.40398e-06	0.000125746	7.39218e-06	-0.249344	1.58001
ID_821	496.0757@1.6		1.6	496.076	6.36811e-05	2.71654e-06	6.55154e-05	2.0974e-06	5.648e-05	9.56794e-07	-0.0621111	0.315439
ID_822	534.4641@4.17		4.17	534.464	5.98095e-05	1.10754e-06	9.41939e-05	2.51714e-06	6.74709e-05	2.57093e-06	0.434558	1.72892
ID_823	396.3955@4.28		4.28	396.396	8.88901e-05	2.44513e-06	0.000110008	3.67153e-06	7.13539e-05	6.89244e-07	0.0287728	0.069865
ID_824	926.5735@2.06		2.06	926.573	6.23737e-05	3.35392e-06	0.000113364	4.55478e-06	9.85686e-05	1.33815e-05	0.764594	2.97895
ID_825	398.2328@2.05		2.05	398.233	0.000105081	8.42949e-06	0.000113194	2.24575e-06	7.67865e-05	8.49442e-06	-0.145652	0.351414
ID_826	370.3059@1.94		1.94	370.306	7.58387e-05	3.44936e-06	0.000100945	3.28732e-06	6.77565e-05	1.05687e-05	0.153463	0.391057
ID_827	723.364@1.96		1.96	723.364	6.93707e-05	3.39111e-06	9.05711e-05	1.94413e-06	5.02907e-05	1.08773e-06	0.021882	0.0380046
ID_828	482.2573@2.85		2.85	482.257	5.87689e-05	1.32192e-06	0.000111588	1.28906e-06	8.88525e-05	6.79005e-06	0.770046	3.13864
ID_829	358.3051@2.04		2.04	358.305	8.57427e-05	3.68483e-06	0.000107882	2.71234e-06	9.89524e-05	3.18806e-06	0.270389	1.79529
ID_830	282.2167@0.43		0.43	282.217	0.000100888	4.42608e-06	0.000113026	5.55425e-06	0.000109652	2.75921e-06	0.142214	0.91022
ID_831	470.3762@3.07		3.07	470.376	6.82008e-05	2.20271e-06	0.000115624	1.11654e-06	9.6856e-05	1.76611e-06	0.639464	3.92974
ID_832	357.2118@1.53		1.53	357.212	4.03431e-05	2.37099e-06	8.84381e-05	2.75406e-06	7.28134e-05	3.9371e-06	0.998918	4.19501
ID_833	438.3915@3.33		3.33	438.392	6.70292e-05	4.75404e-07	0.000116479	4.44844e-06	9.09286e-05	1.03303e-06	0.629609	2.76056
ID_834	420.2538@2.05		2.05	420.254	9.514e-05	5.11014e-06	9.10906e-05	3.7196e-06	7.47384e-05	8.72711e-06	-0.198429	0.804605
ID_835	384.1989@0.37		0.37	384.199	0.000136316	5.37906e-06	0.000160911	3.54333e-06	0.000158112	4.61245e-06	0.22671	1.52235
ID_836	490.0539@1.91		1.91	490.054	9.35944e-05	4.37527e-06	7.12107e-05	2.11404e-06	8.85791e-05	3.0285e-06	-0.228318	1.16237
ID_837	320.1751@0.09		0.09	320.175	0.00010635	8.66772e-07	6.90674e-05	2.34493e-06	0.000166572	9.63535e-06	0.147752	0.201778
ID_838	448.4267@3.7		3.7	448.427	0.000102372	3.1713e-06	6.6493e-05	1.63002e-06	7.69366e-05	8.56669e-07	-0.513486	3.01404
ID_839	370.1881@0.36		0.36	370.188	0.00016786	7.62235e-06	0.000193292	3.45826e-06	0.000163028	6.10136e-06	0.0859108	0.4272
ID_840	820.6398@2.85	1-dodecanoyl-2-(9Z-hexadecenoyl)-3-(4Z,7Z,10Z,13Z,16Z,19Z-docosahexaenoyl)-sn-glycerol	2.85	820.64	4.65191e-05	2.33424e-06	0.000144289	5.86534e-06	0.000100835	5.25524e-06	1.39762	3.26037
ID_841	536.3083@2.85		2.85	536.308	7.79711e-05	2.06593e-06	0.00011693	2.32192e-06	9.8335e-05	1.43295e-06	0.4651	3.25983
ID_842	665.4822@2.96	1-dodecanoyl-2-pentadecanoyl-glycero-3-phosphoserine	2.96	665.482	3.10375e-05	1.40382e-06	8.93879e-05	2.29283e-06	5.55735e-05	2.93021e-06	1.22358	2.56454
ID_843	746.6307@6.14		6.14	746.631	3.65139e-05	9.82366e-07	4.50037e-05	1.19191e-06	5.72794e-05	9.89055e-06	0.486049	1.42367
ID_844	278.033@0.4	9Z,12Z,15E-octadecatrienoic acid	0.4	278.033	2.11171e-05	1.05342e-06	9.05219e-05	1.14693e-06	0.000111808	1.61571e-06	2.26023	5.08861
ID_845	528.3979@0.44		0.44	528.398	0.000136503	1.92473e-06	0.000136497	4.46341e-06	8.80893e-05	7.08616e-06	-0.281668	1.0525
ID_846	484.1475@1.9		1.9	484.147	9.06494e-05	6.53384e-07	6.60684e-05	1.89995e-06	7.0759e-05	2.22113e-06	-0.406012	4.91159
ID_847	632.6093@7.85	1-(6Z,9Z,12Z-octadecatrienoyl)-2-nonadecanoyl-sn-glycerol	7.85	632.609	0.000157648	4.31193e-06	5.96496e-05	1.8552e-06	3.4602e-05	6.92956e-07	-1.74212	5.82348
ID_848	274.1775@0.09		0.09	274.178	0.000142171	4.88173e-06	0.000195508	2.01027e-06	0.000175235	8.98399e-06	0.382792	2.97588
ID_849	800.4966@0.44		0.44	800.497	0.000111722	3.19129e-06	0.000136632	2.90373e-06	9.63948e-05	4.95276e-06	0.0605812	0.190424
ID_850	770.6551@8.72	1-dodecanoyl-2-(9Z-hexadecenoyl)-3-(9Z,12Z,15Z-octadecatrienoyl)-sn-glycerol	8.72	770.655	0.00010889	2.80987e-06	4.31553e-05	1.93839e-06	3.6081e-05	9.94663e-07	-1.45863	4.34279
ID_851	438.332@2.67		2.67	438.332	5.90828e-05	1.15125e-06	0.000113268	1.27802e-06	8.66457e-05	2.96663e-06	0.758565	3.01932
ID_852	312.3015@2.6		2.6	312.301	0.000148714	3.02891e-06	0.000119099	5.9705e-06	9.9951e-05	3.38583e-06	-0.441285	3.44288
ID_853	826.642@2.05		2.05	826.642	0.000153413	8.40418e-07	8.75449e-05	5.10198e-06	0.000126194	1.66765e-06	-0.521568	2.46964
ID_854	452.3406@2.07		2.07	452.341	9.13435e-05	1.33998e-06	9.08099e-05	3.5099e-06	7.91932e-05	5.99032e-06	-0.103813	0.726532
ID_855	717.3717@0.99		0.99	717.372	3.81544e-05	3.37102e-06	8.65939e-05	5.31536e-06	6.13432e-05	2.93986e-06	0.95506	2.79832
ID_856	336.2329@2.05		2.05	336.233	6.84586e-05	7.03994e-06	6.04162e-05	2.06184e-06	6.5439e-05	3.1248e-06	-0.12154	0.28494
ID_857	338.354@2.85		2.85	338.354	5.68736e-05	2.10602e-06	0.000119732	1.37904e-06	9.65945e-05	5.11794e-06	0.92738	3.8911
ID_858	242.2222@0.4		0.4	242.222	0.000121288	2.29942e-06	0.000119097	2.89997e-06	9.66569e-05	5.69915e-06	-0.169053	1.14218
ID_859	436.1573@0.62		0.62	436.157	4.83709e-05	9.18718e-06	3.66062e-05	2.87051e-06	4.68346e-05	6.62186e-06	-0.213389	0.253963
ID_860	506.3542@2.05		2.05	506.354	9.08314e-05	1.41313e-06	0.000100853	3.49256e-06	6.96743e-05	1.80004e-06	-0.0912604	0.319364
ID_861	408.0873@0.63		0.63	408.087	5.85178e-05	2.12895e-06	3.19853e-05	1.06716e-06	5.37694e-05	1.86096e-06	-0.448661	1.59708
ID_862	606.4466@3.69		3.69	606.447	6.05389e-05	5.9492e-07	8.99204e-05	3.15648e-06	0.000102504	3.86576e-06	0.668355	3.85303
ID_863	632.4652@2.21		2.21	632.465	0.00013908	1.71774e-06	7.20387e-05	7.71646e-06	0.000120947	4.14681e-06	-0.527427	1.85238
ID_864	462.4397@3.86		3.86	462.44	0.000132526	1.30852e-06	9.1832e-05	9.42579e-07	8.45371e-05	5.66809e-06	-0.587681	5.22819
ID_865	368.3644@3.53		3.53	368.364	9.49988e-05	4.13976e-06	0.000110426	2.76162e-06	9.18907e-05	1.52056e-06	0.0906373	0.460698
ID_866	752.2749@0.98		0.98	752.275	4.26921e-05	3.00165e-06	5.86913e-05	3.02175e-06	3.49964e-05	4.9949e-06	0.133889	0.258532
ID_867	138.0311@0.09		0.09	138.031	0.000102675	4.46986e-06	0.000171073	9.66947e-06	0.000126384	5.42057e-06	0.534589	2.1076
ID_868	750.2718@0.93		0.93	750.272	4.26606e-05	1.96065e-06	6.65518e-05	3.43884e-06	3.91282e-05	1.57764e-06	0.308726	0.749049
ID_869	824.8296@9.74	1-tetradecanoyl-2-hexadecanoyl-3-(5Z,8Z,11Z,14Z,17Z-eicosapentaenoyl)-sn-glycerol	9.74	824.83	0.000126211	3.76417e-06	4.33626e-05	1.18853e-06	5.05276e-05	3.38612e-06	-1.42679	3.876
ID_870	150.0222@0.35		0.35	150.022	0.000127912	1.12067e-05	0.000135402	7.94859e-06	0.00012289	6.92192e-06	0.013857	0.0327279
ID_871	455.3209@2.67		2.67	455.321	6.52667e-05	1.40064e-06	0.000122336	4.44816e-06	9.68307e-05	4.73585e-06	0.74761	3.12232
ID_872	586.434@2.69		2.69	586.434	5.98148e-05	6.86763e-06	8.64076e-05	5.47751e-06	9.92776e-05	4.78891e-06	0.634285	1.74419
ID_873	456.3394@2.06		2.06	456.339	8.51489e-05	4.05224e-06	9.3416e-05	4.49722e-06	9.24215e-05	3.0253e-06	0.125982	0.732357
ID_874	368.2895@0.93		0.93	368.289	8.29715e-05	6.59229e-07	6.35392e-05	1.79744e-06	7.48102e-05	2.50584e-06	-0.262372	2.3716
ID_875	824.7947@9.44		9.44	824.795	0.000100355	4.48367e-06	5.69276e-05	1.63787e-06	8.45475e-05	2.25486e-06	-0.504571	2.17972
ID_876	340.333@2.99		2.99	340.333	0.000116407	2.08011e-06	9.0824e-05	5.72239e-07	9.50275e-05	3.35214e-06	-0.325033	3.42984
ID_877	667.0656@0.94		0.94	667.066	5.31749e-05	8.22748e-06	2.49885e-05	2.63467e-06	3.71258e-05	6.1363e-06	-0.775822	1.0247
ID_878	792.4892@0.36		0.36	792.489	0.000177375	3.97396e-06	0.000143463	9.57398e-07	0.000130192	5.4259e-06	-0.374441	3.33187
ID_879	1014.5863@1.9		1.9	1014.59	7.96436e-05	1.81285e-06	7.03694e-05	1.26068e-06	7.58352e-05	1.14435e-06	-0.123641	1.39115
ID_880	430.0226@0.42	1-(6Z,9Z,12Z,15Z-octadecatetraenoyl)-glycero-3-phosphate	0.42	430.023	3.96092e-05	1.43068e-06	0.000101455	9.05217e-07	7.9967e-05	9.16243e-07	1.19544	4.17723
ID_881	614.3961@0.09		0.09	614.396	0.000191987	7.73107e-06	0.000188682	3.84872e-06	0.000165344	7.29599e-06	-0.117152	0.702507
ID_882	472.3415@2.05		2.05	472.341	6.61562e-05	9.33993e-07	8.24727e-05	1.58953e-06	6.63333e-05	2.15578e-06	0.169485	1.07906
ID_883	300.2628@0.09		0.09	300.263	0.000131508	2.83385e-06	0.000140222	9.51478e-06	0.000122752	2.72712e-07	-0.000228086	0.00108005
ID_884	548.3656@3.33		3.33	548.366	4.96403e-05	1.51552e-06	9.513e-05	3.43862e-06	6.87041e-05	3.83758e-06	0.722652	2.49153
ID_885	428.0243@0.42	1-dodecanoyl-glycero-3-phospho-(1'-sn-glycerol)	0.42	428.024	4.02828e-05	1.46886e-06	9.88093e-05	1.65271e-06	7.75288e-05	1.83012e-06	1.13011	4.00678
ID_886	443.1735@2.05		2.05	443.173	0.000167911	7.99865e-07	0.000165347	1.88805e-06	0.00013958	5.29143e-06	-0.13924	1.24214
ID_887	448.1888@2.09		2.09	448.189	0.000107918	9.74476e-07	6.12208e-05	1.86303e-06	5.66727e-05	8.07017e-07	-0.87245	7.76931
ID_888	266.1027@0.36		0.36	266.103	0.00011427	6.23217e-06	0.000166077	4.45479e-06	0.000116199	6.42671e-06	0.304654	1.08124
ID_889	444.3576@2.55		2.55	444.358	0.000112008	2.37203e-06	8.32772e-05	3.87964e-06	7.13077e-05	4.44877e-06	-0.535203	3.97369
ID_890	382.309@2.06		2.06	382.309	6.43743e-05	2.86227e-06	7.60606e-05	7.0229e-06	5.77645e-05	9.08597e-07	0.0557908	0.166992
ID_891	484.2557@2.85		2.85	484.256	5.67549e-05	6.04224e-06	0.000108492	1.19109e-05	8.41136e-05	5.39458e-06	0.762834	2.22974
ID_892	802.6283@7.3		7.3	802.628	7.40609e-05	2.74979e-06	7.49581e-05	1.28969e-06	3.70751e-05	8.82612e-07	-0.402859	1.04381
ID_893	462.4394@4.05		4.05	462.439	8.48777e-05	1.95646e-06	6.27317e-05	4.88528e-07	8.02215e-05	1.46493e-06	-0.247915	1.69618
ID_894	1012.5886@1.9		1.9	1012.59	7.59829e-05	1.45058e-06	6.6214e-05	1.37755e-06	7.04766e-05	1.4521e-06	-0.152832	1.98051
ID_895	518.3543@2.05		2.05	518.354	6.40806e-05	5.11713e-06	7.56473e-05	5.15255e-06	7.2557e-05	3.5863e-06	0.209628	0.751466
ID_896	776.6003@6.81		6.81	776.6	7.37582e-05	1.47756e-06	7.63536e-05	2.82757e-06	3.57726e-05	2.95831e-06	-0.395751	0.939484
ID_897	844.6604@1.5		1.5	844.66	6.20493e-05	1.4632e-06	6.95848e-05	3.917e-06	7.89387e-05	3.49326e-06	0.259204	1.9739
ID_898	474.4416@4.45		4.45	474.442	3.09694e-05	1.23512e-06	3.96129e-05	1.12684e-06	5.56986e-05	1.96076e-06	0.621809	2.26034
ID_899	553.4277@4.53		4.53	553.428	3.83708e-05	1.4039e-06	8.10782e-05	2.27271e-06	6.97849e-05	4.56436e-06	0.975159	4.42568
ID_900	330.2749@0.09		0.09	330.275	8.67371e-05	1.28623e-06	7.3747e-05	4.56434e-06	0.000117369	5.05271e-06	0.139724	0.366797
ID_901	670.3635@0.6		0.6	670.364	7.69345e-05	3.0929e-06	6.23911e-05	6.61076e-06	5.22924e-05	4.95962e-06	-0.424044	2.09527
ID_902	806.6712@2.85	1-tetradecanoyl-2-hexadecanoyl-3-octadecanoyl-sn-glycerol	2.85	806.671	3.47883e-05	9.11621e-07	0.000121874	5.44834e-06	8.67977e-05	2.8708e-06	1.58456	3.4361
ID_903	832.7649@3.33	1-dodecanoyl-2-octadecanoyl-3-(11Z-eicosenoyl)-sn-glycerol	3.33	832.765	3.20033e-05	7.88753e-07	0.000121899	7.61208e-06	8.15037e-05	5.98878e-06	1.66805	3.04106
ID_904	858.6365@0.45		0.45	858.636	5.95468e-05	3.55821e-06	8.7989e-05	2.70259e-06	7.07699e-05	1.01511e-06	0.414743	2.02195
ID_905	318.2044@0.09		0.09	318.204	0.000120828	1.97091e-06	0.000136428	8.93371e-07	0.000115491	8.25381e-06	0.0600014	0.350586
ID_906	478.4358@3.4		3.4	478.436	5.83168e-05	3.94764e-06	4.92449e-05	7.55918e-07	5.85197e-05	3.27291e-06	-0.1141	0.395389
ID_907	442.3187@2.85		2.85	442.319	4.76276e-05	1.68838e-06	6.81858e-05	1.02314e-06	5.57496e-05	2.44621e-06	0.379718	2.35176
ID_908	505.1645@2.09		2.09	505.164	0.000133464	4.19752e-06	8.35566e-05	1.39692e-06	0.000125372	3.91715e-06	-0.353444	1.53447
ID_909	842.6411@0.46		0.46	842.641	9.28168e-05	1.65898e-06	0.000107663	2.92192e-06	6.68027e-05	2.64263e-06	-0.0895182	0.237397
ID_910	440.4191@2.89	12Z,15Z,18Z,21Z,24Z,27Z-triacontahexaenoic acid	2.89	440.419	7.65067e-05	2.27539e-06	5.76569e-05	8.2623e-06	0	0	-1.40809	1.80366
ID_911	166.0262@0.09		0.09	166.026	0.000126769	6.87395e-06	0.000141227	6.45742e-06	0.000126984	4.3041e-06	0.0811708	0.367858
ID_912	412.3893@0.09		0.09	412.389	5.91567e-05	1.2483e-06	0.000126795	3.49217e-07	8.7673e-05	4.89078e-06	0.858153	2.53699
ID_913	996.4972@2.08		2.08	996.497	7.29083e-05	1.05813e-06	4.17454e-05	3.30009e-06	4.76272e-05	1.66922e-06	-0.706249	5.06485
ID_914	582.3048@2.85		2.85	582.305	5.69467e-05	1.62292e-06	7.94513e-05	1.97987e-06	6.81014e-05	1.52594e-06	0.373546	2.91372
ID_915	678.4983@0.35		0.35	678.498	0.000122376	2.7309e-06	0.000106189	7.11302e-07	9.34025e-05	2.99781e-06	-0.294272	2.86363
ID_916	442.3447@2.67		2.67	442.345	4.03575e-05	3.01279e-06	7.07578e-05	3.3956e-06	5.98738e-05	4.16147e-06	0.694594	2.87807
ID_917	340.2172@0.09		0.09	340.217	9.58697e-05	3.17732e-06	0.000112206	3.78302e-06	0.000105007	5.46039e-06	0.179963	1.47603
ID_918	566.3632@2.31		2.31	566.363	9.82896e-05	4.98334e-06	5.25143e-05	4.23568e-06	7.63714e-05	2.18847e-06	-0.609019	2.42491
ID_919	384.0765@0.43		0.43	384.077	5.46271e-05	2.43765e-06	7.27232e-05	4.72607e-06	6.83309e-05	2.59885e-06	0.368561	2.37215
ID_920	802.4016@0.39		0.39	802.402	0.000113023	5.86308e-06	9.05889e-05	6.62088e-06	9.14748e-05	8.34674e-07	-0.312179	1.37269
ID_921	300.1931@0.09		0.09	300.193	9.96635e-05	6.79311e-06	9.76479e-05	3.74902e-06	0.000106553	4.91669e-06	0.0348533	0.113993
ID_922	730.5568@1.22		1.22	730.557	7.48641e-05	4.35289e-06	6.91625e-05	1.35744e-06	4.566e-05	2.89036e-06	-0.382941	1.37124
ID_923	436.4257@5.95		5.95	436.426	4.84662e-05	3.65569e-06	7.1596e-05	2.46332e-06	5.87e-05	9.9804e-07	0.426743	1.73875
ID_924	452.4204@3.3		3.3	452.42	7.15173e-05	6.36401e-07	6.62545e-05	1.76997e-06	6.26819e-05	3.25329e-06	-0.149706	1.96266
ID_925	796.2891@1.53		1.53	796.289	6.32441e-05	2.09512e-06	4.05769e-05	1.81724e-06	5.08209e-05	1.25724e-06	-0.468772	2.88045
ID_926	364.3303@2.05		2.05	364.33	6.94037e-05	1.03581e-07	7.59985e-05	3.59381e-06	6.69962e-05	1.81105e-06	0.0428774	0.324782
ID_927	326.2443@0.09		0.09	326.244	7.14068e-05	1.93502e-06	0.000111887	1.43986e-06	8.04085e-05	5.3197e-06	0.429193	1.69816
ID_928	764.3613@0.93		0.93	764.361	3.12114e-05	1.65701e-06	5.03586e-05	3.37404e-06	3.01007e-05	2.23774e-06	0.366184	0.884562
ID_929	460.3886@2.92		2.92	460.389	9.00818e-05	7.70498e-07	7.39847e-05	1.22299e-06	7.04963e-05	1.72467e-06	-0.318428	5.27405
ID_930	716.4064@2.01		2.01	716.406	4.49819e-05	9.4196e-06	8.45751e-05	2.26533e-06	5.75336e-05	6.86609e-06	0.659578	1.06798
ID_931	870.6735@1.65		1.65	870.673	5.3868e-05	2.83378e-06	6.20455e-05	3.03408e-06	4.86714e-05	3.09033e-06	0.0393737	0.122961
ID_932	384.1956@2.3		2.3	384.196	9.39185e-05	1.78795e-06	7.69539e-05	1.85518e-06	6.29808e-05	3.12463e-06	-0.424728	3.2408
ID_933	350.3167@2.08		2.08	350.317	8.08666e-05	1.94561e-06	6.79547e-05	2.45288e-06	6.78501e-05	3.09114e-06	-0.252081	2.41586
ID_934	424.3743@3.07		3.07	424.374	4.13647e-05	1.25845e-06	7.03253e-05	3.87605e-06	6.08263e-05	8.71531e-07	0.664764	3.88347
ID_935	492.1921@0.09		0.09	492.192	7.83083e-05	4.62218e-06	6.92627e-05	2.11467e-06	6.3664e-05	2.72963e-06	-0.236606	0.970073
ID_936	498.0841@1.9		1.9	498.084	5.70483e-05	2.5529e-06	4.70325e-05	5.10288e-07	4.09037e-05	3.63716e-06	-0.375728	1.92685
