# Supplementary material for: Ectopic expression of pectate lyase PtxtPL1-27 in aspen affects leaf cuticle development
Source: iScience. 2025 Nov 6;28(12):113963. doi: 10.1016/j.isci.2025.113963 (PMC12671348; doi:10.1016/j.isci.2025.113963)
Supplement: Table S5. Aliphatic compounds in the depolymerized cuticle that were differentially abundant in the transgenic lines and wild type [file mmc4.xlsx]

## Sheet: Tab S5. DE monomers 
Table S5. Aliphatic compounds in depolymerized cuticle that were differentially abundant in transgenic lines and wild-type (fold change > 2; P<0.05 (t-test)) identified in untargeted metabolomic analysis and putatively annotated.
Primary ID	log2 (fold changeT89 vs all)	-log10P (t-test, T89 vs all)	Mass	RT	Ionization	Adduct	m/z	Systematic name	LM ID	Common name	Formula	Abbrev	Category	Main Class	Sub Class
304.2159@0.36	-1.15651	2.51827	304.216	0.36	NEG	[M-H]-	303.2177	9,10,16-trihydroxy-hexadecanoic acid	LMFA01050101	Aleuritic acid	C16H32O5	FA 16:0;O3	Fatty Acyls [FA]	Fatty Acids and Conjugates	Hydroxy fatty acids
270.2188@1.25	1.20857	3.94097	270.219	1.25	NEG	[M-H]-	269.249	Heptadecanoic acid	LMFA01010017	Margaric acid	C17H34O2	FA 17:0	Fatty Acyls [FA]	Fatty Acids and Conjugates	Straight chain fatty acids
348.2051@0.79	-1.0987	2.8543	348.205	0.79	NEG	[M-H]-	347.244	9,10,12,13-tetrahydroxy-octadecanoic acid	LMFA02000148	Sativic acid	C18H36O6	FA 18:0;O4	Fatty Acyls [FA]	Octadecanoids	Hydroxy fatty acids
314.2447@1	-1.24516	5.41076	314.245	1	NEG	[M-H]-	313.238	9,10-dihydroxy-12-octadecenoic acid	LMFA02000161	9,10-DiHOME(12)	C18H34O4	FA 18:1;O2	Fatty Acyls [FA]	Fatty Acids and Conjugates	Hydroxy fatty acids, Unsaturated fatty acids
328.2968@2.25	1.1429	4.06676	328.297	2.25	NEG	[M-H]-	327.218	9,12,13-trihydroxy-10,15-octadecadienoic acid	LMFA02000220	9,12,13,TriHODE	C18H32O5	FA 18:2;O3	Fatty Acyls [FA]	Octadecanoids	Other Octadecanoids
278.033@0.4	2.26023	5.08861	278.033	0.4	NEG	[M-H]-	277.217	9Z,12Z,15E-octadecatrienoic acid	LMFA01030353	C18:3n-3,6,9	C18H30O2	FA 18:3	Fatty Acyls [FA]	Fatty Acids and Conjugates	Unsaturated fatty acids
292.2024@0.7	1.40628	2.27384	292.202	0.7	NEG	[M-H]-	291.197	12,13S-epoxy-9Z,11,15Z-octadecatrienoic acid	LMFA02000053	12,13S-EOT	C18H28O3	FA 18:4;O	Fatty Acyls [FA]	Fatty Acids and Conjugates	Epoxy fatty acids
384.36@2.85	1.05204	4.25169	384.36	2.85	NEG	[M-H]-	383.353	24-hydroxy-tetracosanoic acid	LMFA01050213	24-hydroxy-tetracosanoic acid	C24H48O3	FA 24:0;O	Fatty Acyls [FA]	Fatty Acids and Conjugates	Hydroxy fatty acids
432.3208@2.05	-1.23866	5.58814	432.321	2.05	NEG	[M+Cl]-	431.293	7R,18R-dihydroxy-15Z,21Z-tetracosadienoic acid	LMFA01050559	Wuhanic acid	C24H44O4	FA 24:2;O2	Fatty Acyls [FA]	Fatty Acids and Conjugates	Hydroxy fatty acids
412.3914@3.33	1.04927	3.18933	412.391	3.33	NEG	[M-H]-	411.384	12-Hydroxyhexacosanoic acid	LMFA01050356	12-Hydroxyhexacosanoic acid	C26H52O3	FA 26:0;O	Fatty Acyls [FA]	Fatty Acids and Conjugates	Hydroxy fatty acids
426.2159@0.91	-1.19462	3.45125	426.216	0.91	NEG	[M-H]-	425.364	Hexacosanedioic acid	LMFA01170040	Hexacosanedioic acid	C26H50O4	FA 26:1;O2	Fatty Acyls [FA]	Fatty Acids and Conjugates	Dicarboxylic acids
390.2761@2.04	1.26937	5.85647	390.276	2.04	NEG	[M-H]-	389.6	1,3-Dihydroxypropan-2-yl 9,18-dihydroxyoctadecanoate		1,3-Dihydroxypropan-2-yl 9,18-dihydroxyoctadecanoate	C26H46O2		Fatty Acyls [FA]	Fatty Acids and Conjugates	Hydroxy fatty acids
408.3956@3.58	-2.76352	4.50182	408.396	3.58	NEG	[M-H]-	407.3895	20Z-heptacosenoic acid	LMFA01030430	20Z-heptacosenoic acid	C27H52O2	FA 27:1	Fatty Acyls [FA]	Fatty Acids and Conjugates	Unsaturated fatty acids
422.4109@3.91	-1.45992	2.85002	422.411	3.91	NEG	[M-H]-	421.405	9-Octacosenoic acid	LMFA01030733	C28:1n-19	C28H54O2	FA 28:1	Fatty Acyls [FA]	Fatty Acids and Conjugates	Unsaturated fatty acids
416.3278@2.53	-1.72615	7.84464	416.328	2.53	NEG	[M-H]-	415.358	13Z,16Z,19Z,22Z-octacosatetraenoic acid	LMFA01030825	28:4(13Z,16Z,19Z,22Z)	C28H48O2	FA 28:4	Fatty Acyls [FA]	Fatty Acids and Conjugates	Unsaturated fatty acids
436.4273@4.32	-2.36526	9.43401	436.427	4.32	NEG	[M-H]-	435.421	20Z-nonacosenoic acid	LMFA01031110	20-nonacosenoic acid	C29H56O2	FA 29:1	Fatty Acyls [FA]	Fatty Acids and Conjugates	Unsaturated fatty acids
434.3312@2.06	-1.52941	6.50182	434.331	2.06	NEG	[M-H]-	433.405	5Z,9Z-nonacosadienoic acid	LMFA01030888	FA 29:2	C29H54O2	FA 29:2	Fatty Acyls [FA]	Fatty Acids and Conjugates	Unsaturated fatty acids
452.2705@0.37	-1.58358	5.17582	452.271	0.37	NEG	[M-H]-	451.4521	Triacontanoic acid	LMFA01010030	Melissic acid	C30H60O2	FA 30:0	Fatty Acyls [FA]	Fatty Acids and Conjugates	Straight chain fatty acids
468.4536@4.53	1.07986	4.45087	468.454	4.53	NEG	[M-H]-	467.447	30-hydroxy-triacontanoic acid	LMFA01050221	30-hydroxy-triacontanoic acid	C30H60O3	FA 30:0;O	Fatty Acyls [FA]	Fatty Acids and Conjugates	Hydroxy fatty acids
482.4333@3.32	1.5354	6.93553	482.433	3.32	NEG	[M-H]-	481.426	Triacontanedioic acid	LMFA01170042	Equisetolic acid	C30H58O4	FA 30:1;O2	Fatty Acyls [FA]	Fatty Acids and Conjugates	Dicarboxylic acids
448.3542@2.31	-1.94997	7.30196	448.354	2.31	NEG	[M-H]-	447.421	9Z,23Z-triacontadienoic acid	LMFA01030879	30:2(9Z,23Z)	C30H56O2	FA 30:2	Fatty Acyls [FA]	Fatty Acids and Conjugates	Unsaturated fatty acids
440.4191@2.89	-1.40809	1.80366	440.419	2.89	NEG	[M-H]-	439.358	12Z,15Z,18Z,21Z,24Z,27Z-triacontahexaenoic acid	LMFA01030840	30:6(12Z,15Z,18Z,21Z,24Z,27Z)	C30H48O2	FA 30:6	Fatty Acyls [FA]	Fatty Acids and Conjugates	Unsaturated fatty acids
464.4581@5.36	-2.51228	3.6297	464.458	5.36	NEG	[M-H]-	463.452	22Z-Hentriacontenoic acid	LMFA01031113	22Z-Hentriacontenoic acid	C31H60O2	FA 31:1	Fatty Acyls [FA]	Fatty Acids and Conjugates	Unsaturated fatty acids
462.3675@2.23	1.0441	2.62001	462.368	2.23	NEG	[M-H]-	461.436	22-methyl-5Z,9Z-triacontadienoic acid	LMFA01020414	22-methyl-5Z,9Z-triacontadienoic acid	C31H58O2	FA 31:2	Fatty Acyls [FA]	Fatty Acids and Conjugates	Unsaturated fatty acids
522.3702@2.42	-1.05895	7.39911	522.37	2.42	NEG	[M-H]-	521.53	Pentatriacontanoic acid	LMFA01010035	Ceroplastic acid	C35H70O2	FA 35:0	Fatty Acyls [FA]	Fatty Acids and Conjugates	Straight chain fatty acids
562.4216@1.61	1.16626	3.39211	562.422	1.61	NEG	[M+Cl]-	561.444	18Z,21Z,24Z,27Z,30Z-hexatriacontapentaenoic acid	LMFA01030850	36:5(18Z,21Z,24Z,27Z,30Z)	C36H62O2	FA 36:5	Fatty Acyls [FA]	Fatty Acids and Conjugates	Unsaturated fatty acids
552.4555@1.53	1.72108	7.83302	552.456	1.53	NEG	[M-H]-	551.4834	20Z,23Z,26Z,29Z,32Z,35Z-octatriacontahexaenoic acid	LMFA01030844	38:6(20Z,23Z,26Z,29Z,32Z,35Z)	C38H64O2	FA 38:6	Fatty Acyls [FA]	Fatty Acids and Conjugates	Unsaturated fatty acids
356.3288@2.51	1.20856	4.61877	356.329	2.51	NEG	[M-H]-	355.285	1-(11E-octadecenoyl)-rac-glycerol	LMGL01010004	MG(18:1(11E)/0:0/0:0)[rac]	C21H40O4	MAG 18:1	Glycerolipids [GL]	Monoradylglycerols	Monoacylglycerols
350.2027@0.79	-1.06236	3.04752	350.203	0.79	NEG	[M-H]-	349.238	1-(6Z,9Z,12Z,15Z-octadecatetraenoyl)-sn-glycerol	LMGL01019AA6	MG(18:4(6Z,9Z,12Z,15Z)/0:0/0:0)	C21H34O4	MAG 18:4	Glycerolipids [GL]	Monoradylglycerols	Monoacylglycerols
554.4154@0.71	1.41531	3.94528	554.415	0.71	NEG	[M-H]-	553.4838	1-tridecanoyl-2-octadecanoyl-sn-glycerol	LMGL02010359	DG(13:0/18:0/0:0)[iso2]	C34H66O5	DAG 31:0	Glycerolipids [GL]	Diradylglycerols	Diacylglycerols
564.509@2.92	1.14135	4.10735	564.509	2.92	NEG	[M-H]-	563.468	1-tetradecanoyl-2-(9Z,12Z-octadecadienoyl)-sn-glycerol	LMGL02010385	DG(14:0/18:2(9Z,12Z)/0:0)[iso2]	C35H64O5	DAG 32:2	Glycerolipids [GL]	Diradylglycerols	Diacylglycerols
596.4615@1.77	1.56057	4.5982	596.462	1.77	NEG	[M-H]-	595.531	1-hexadecanoyl-2-octadecanoyl-sn-glycerol	LMGL02010020	DG(16:0/18:0/0:0)[iso2]	C37H72O5	DAG 34:0	Glycerolipids [GL]	Diradylglycerols	Diacylglycerols
586.3955@1.91	1.14717	3.00858	586.395	1.91	NEG	[M-H]-	585.452	1-(6Z,9Z,12Z,15Z-octadecatetraenoyl)-2-(9Z-hexadecenoyl)-sn-glycerol	LMGL02010499	DG(18:4(6Z,9Z,12Z,15Z)/16:1(9Z)/0:0)[iso2]	C37H62O5	DAG 34:5	Glycerolipids [GL]	Diradylglycerols	Diacylglycerols
584.4189@2.51	1.09042	1.95621	584.419	2.51	NEG	[M-H]-	583.437	1-dodecanoyl-2-(4Z,7Z,10Z,13Z,16Z,19Z-docosahexaenoyl)-sn-glycerol	LMGL02010353	DG(12:0/22:6(4Z,7Z,10Z,13Z,16Z,19Z)/0:0)[iso2]	C37H60O5	DAG 34:6	Glycerolipids [GL]	Diradylglycerols	Diacylglycerols
604.5787@7.42	-1.97661	4.68304	604.579	7.42	NEG	[M-H]-	603.499	1-(9Z-heptadecenoyl)-2-(9Z,12Z-octadecadienoyl)-sn-glycerol	LMGL02010039	DG(17:1(9Z)/18:2(9Z,12Z)/0:0)[iso2]	C38H68O5	DAG 35:3	Glycerolipids [GL]	Diradylglycerols	Diacylglycerols
610.4411@0.77	1.72354	2.05621	610.441	0.77	NEG	[M-H]-	609.4525	1-(6Z,9Z,12Z,15Z-octadecatetraenoyl)-2-(9Z,12Z,15Z-octadecatrienoyl)-sn-glycerol	LMGL02010506	DAG 36:7	C39H62O5	DAG 36:7	Glycerolipids [GL]	Diradylglycerols	Diacylglycerols
632.6093@7.85	-1.74212	5.82348	632.609	7.85	NEG	[M-H]-	631.531	1-(6Z,9Z,12Z-octadecatrienoyl)-2-nonadecanoyl-sn-glycerol	LMGL02010483	DG(18:3(6Z,9Z,12Z)/19:0/0:0)[iso2]	C40H72O5	DAG 37:3	Glycerolipids [GL]	Diradylglycerols	Diacylglycerols
640.5529@7.35	-2.40971	8.11648	640.553	7.35	NEG	[M-H]-	639.499	1-hexadecanoyl-2-(4Z,7Z,10Z,13Z,16Z,19Z-docosahexaenoyl)-sn-glycerol	LMGL02010162	DG(16:0/22:6(4Z,7Z,10Z,13Z,16Z,19Z)/0:0)[iso2]	C41H68O5	DAG 38:6	Glycerolipids [GL]	Diradylglycerols	Diacylglycerols
638.4902@3.93	-4.44659	7.33972	638.49	3.93	NEG	[M-H]-	637.484	1-(9Z,12Z-octadecadienoyl)-2-(5Z,8Z,11Z,14Z,17Z-eicosapentaenoyl)-sn-glycerol	LMGL02010143	DG(18:2(9Z,12Z)/20:5(5Z,8Z,11Z,14Z,17Z)/0:0)[iso2]	C41H66O5	DAG 38:7	Glycerolipids [GL]	Diradylglycerols	Diacylglycerols
668.5805@7.78	-1.97476	6.88286	668.581	7.78	NEG	[M-H]-	667.531	1-octadecanoyl-2-(4Z,7Z,10Z,13Z,16Z,19Z-docosahexaenoyl)-sn-glycerol	LMGL02010216	DG(18:0/22:6(4Z,7Z,10Z,13Z,16Z,19Z)/0:0)[iso2]	C43H72O5	DAG 40:6	Glycerolipids [GL]	Diradylglycerols	Diacylglycerols
666.5211@4.78	-3.01257	6.41404	666.521	4.78	NEG	[M-H]-	665.515	1-(9Z-octadecenoyl)-2-(4Z,7Z,10Z,13Z,16Z,19Z-docosahexaenoyl)-sn-glycerol	LMGL02010225	DG(18:1(9Z)/22:6(4Z,7Z,10Z,13Z,16Z,19Z)/0:0)[iso2]	C43H70O5	DAG 40:7	Glycerolipids [GL]	Diradylglycerols	Diacylglycerols
686.6557@8.44	-1.73894	8.74009	686.656	8.44	NEG	[M-H]-	685.5777	1-nonadecanoyl-2-(7Z,10Z,13Z,16Z-docosatetraenoyl)-sn-glycerol	LMGL02010232	DG(19:0/22:4(7Z,10Z,13Z,16Z)/0:0)[iso2]	C44H78O5	DAG 41:4	Glycerolipids [GL]	Diradylglycerols	Diacylglycerols
698.6171@8.38	-2.06541	4.62402	698.617	8.38	NEG	[M-H]-	697.578	1-eicosanoyl-2-(7Z,10Z,13Z,16Z,19Z-docosapentaenoyl)-sn-glycerol	LMGL02010249	DG(20:0/22:5(7Z,10Z,13Z,16Z,19Z)/0:0)[iso2]	C45H78O5	DAG 42:5	Glycerolipids [GL]	Diradylglycerols	Diacylglycerols
696.6154@8.38	-2.18647	3.18479	696.615	8.38	NEG	[M-H]-	695.5620	1-(11Z-eicosenoyl)-2-(7Z,10Z,13Z,16Z,19Z-docosapentaenoyl)-sn-glycerol	LMGL02010256	DG(20:1(11Z)/22:5(7Z,10Z,13Z,16Z,19Z)/0:0)[iso2]	C45H76O5	DAG 42:6	Glycerolipids [GL]	Diradylglycerols	Diacylglycerols
722.6768@7.08	-1.12946	2.43367	722.677	7.08	NEG	[M-H]-	721.672	1-heneicosanoyl-2-docosanoyl-sn-glycerol	LMGL02010251	DG(21:0/22:0/0:0)[iso2]	C46H90O5	DAG 43:0	Glycerolipids [GL]	Diradylglycerols	Diacylglycerols
720.6425@2.51	2.22182	5.18496	720.643	2.51	NEG	[M-H]-	719.656	1-heneicosanoyl-2-(13Z-docosenoyl)-sn-glycerol	LMGL02010259	DG(21:0/22:1(13Z)/0:0)[iso2]	C46H88O5	DAG 43:1	Glycerolipids [GL]	Diradylglycerols	Diacylglycerols
714.6869@8.78	-1.49125	4.06592	714.687	8.78	NEG	[M-H]-	713.609	1-heneicosanoyl-2-(7Z,10Z,13Z,16Z-docosatetraenoyl)-sn-glycerol	LMGL02010279	DG(21:0/22:4(7Z,10Z,13Z,16Z)/0:0)[iso2]	C46H82O5	DAG 43:4	Glycerolipids [GL]	Diradylglycerols	Diacylglycerols
726.6482@8.73	-1.87971	9.64835	726.648	8.73	NEG	[M-H]-	725.609	1-(13Z-docosenoyl)-2-(7Z,10Z,13Z,16Z-docosatetraenoyl)-sn-glycerol	LMGL02010288	DG(22:1(13Z)/22:4(7Z,10Z,13Z,16Z)/0:0)[iso2]	C47H82O5	DAG 44:5	Glycerolipids [GL]	Diradylglycerols	Diacylglycerols
724.6476@8.73	-1.9158	5.5714	724.648	8.73	NEG	[M-H]-	723.5933	1-docosanoyl-2-(4Z,7Z,10Z,13Z,16Z,19Z-docosahexaenoyl)-sn-glycerol	LMGL02010294	DG(22:0/22:6(4Z,7Z,10Z,13Z,16Z,19Z)/0:0)[iso2]	C47H80O5	DAG 44:6	Glycerolipids [GL]	Diradylglycerols	Diacylglycerols
694.6018@8.14	-1.66437	2.58058	694.602	8.14	NEG	[M-H]-	693.604	1,2-didodecanoyl-3-hexadecanoyl-sn-glycerol	LMGL03012632	TG(12:0/12:0/16:0)[iso3]	C43H82O6	TAG 40:0	Glycerolipids [GL]	Triradylglycerols	Triacylglycerols
722.6332@8.5	-1.29394	6.60372	722.633	8.5	NEG	[M-H]-	721.635	1-dodecanoyl-2-tetradecanoyl-3-hexadecanoyl-sn-glycerol	LMGL03013211	TG(12:0/14:0/16:0)[iso6]	C45H86O6	TAG 42:0	Glycerolipids [GL]	Triradylglycerols	Triacylglycerols
730.5791@7.9	-1.89098	1.47105	730.579	7.9	NEG	[M-H]-	729.6039	1-dodecanoyl-2-tridecanoyl-3-(6Z,9Z,12Z-octadecatrienoyl)-sn-glycerol	LMGL03013189	TG(12:0/13:0/18:3(6Z,9Z,12Z))[iso6]	C46H82O6	TAG 43:3	Glycerolipids [GL]	Triradylglycerols	Triacylglycerols
750.6645@8.83	-1.1641	5.93134	750.664	8.83	NEG	[M-H]-	749.667	1-dodecanoyl-2,3-dihexadecanoyl-sn-glycerol	LMGL03012664	TG(12:0/16:0/16:0)[iso3]	C47H90O6	TAG 44:0	Glycerolipids [GL]	Triradylglycerols	Triacylglycerols
748.5062@1.94	-1.43442	6.52751	748.506	1.94	NEG	[M-H]-	747.651	1-dodecanoyl-2-tetradecanoyl-3-(9Z-octadecenoyl)-sn-glycerol	LMGL03013217	TG(12:0/14:0/18:1(9Z))[iso6]	C47H88O6	TAG 44:1	Glycerolipids [GL]	Triradylglycerols	Triacylglycerols
758.61@8.28	-1.56693	1.50303	758.61	8.28	NEG	[M-H]-	757.635	1-dodecanoyl-2-(9Z-hexadecenoyl)-3-(9Z,12Z-heptadecadienoyl)-sn-glycerol	LMGL03013349	TG(12:0/16:1(9Z)/17:2(9Z,12Z))[iso6]	C48H86O6	TAG 45:3	Glycerolipids [GL]	Triradylglycerols	Triacylglycerols
754.6804@9.04	-1.77839	4.91444	754.68	9.04	NEG	[M-H]-	753.604	1-dodecanoyl-2-(9Z-pentadecenoyl)-3-(6Z,9Z,12Z,15Z-octadecatetraenoyl)-sn-glycerol	LMGL03013305	TG(12:0/15:1(9Z)/18:4(6Z,9Z,12Z,15Z))[iso6]	C48H82O6	TAG 45:5	Glycerolipids [GL]	Triradylglycerols	Triacylglycerols
770.6551@8.72	-1.45863	4.34279	770.655	8.72	NEG	[M-H]-	769.635	1-dodecanoyl-2-(9Z-hexadecenoyl)-3-(9Z,12Z,15Z-octadecatrienoyl)-sn-glycerol	LMGL03013354	TG(12:0/16:1(9Z)/18:3(9Z,12Z,15Z))[iso6]	C49H86O6	TAG 46:4	Glycerolipids [GL]	Triradylglycerols	Triacylglycerols
790.7002@2.85	1.56826	3.55254	790.7	2.85	NEG	[M-H]-	789.6978	1-dodecanoyl-2-(9Z-hexadecenoyl)-3-nonadecanoyl-sn-glycerol	LMGL03013356	TG(12:0/16:1(9Z)/19:0)[iso6]	C50H94O6	TAG 47:1	Glycerolipids [GL]	Triradylglycerols	Triacylglycerols
784.8001@9.36	-1.94931	3.42539	784.8	9.36	NEG	[M-H]-	783.651	1-tridecanoyl-2-hexadecanoyl-3-(6Z,9Z,12Z,15Z-octadecatetraenoyl)-sn-glycerol	LMGL03013795	TG(13:0/16:0/18:4(6Z,9Z,12Z,15Z))[iso6]	C50H88O6	TAG 47:4	Glycerolipids [GL]	Triradylglycerols	Triacylglycerols
806.6712@2.85	1.58456	3.4361	806.671	2.85	NEG	[M-H]-	805.729	1-tetradecanoyl-2-hexadecanoyl-3-octadecanoyl-sn-glycerol	LMGL03014225	TG(14:0/16:0/18:0)[iso6]	C51H98O6	TAG 48:0	Glycerolipids [GL]	Triradylglycerols	Triacylglycerols
796.8012@9.5	-1.64692	9.51287	796.801	9.5	NEG	[M-H]-	795.651	1-tetradecanoyl-2-(9Z-hexadecenoyl)-3-(6Z,9Z,12Z,15Z-octadecatetraenoyl)-sn-glycerol	LMGL03014255	TG(14:0/16:1(9Z)/18:4(6Z,9Z,12Z,15Z))[iso6]	C51H88O6	TAG 48:5	Glycerolipids [GL]	Triradylglycerols	Triacylglycerols
812.832@9.61	-1.0848	6.34901	812.832	9.61	NEG	[M-H]-	811.682	1-dodecanoyl-2-(6Z,9Z,12Z-octadecatrienoyl)-3-9Z-nonadecenoyl-sn-glycerol	LMGL03013504	TG(12:0/18:3(6Z,9Z,12Z)/19:1(9Z))[iso6]	C52H92O6	TAG 49:4	Glycerolipids [GL]	Triradylglycerols	Triacylglycerols
804.6454@3.4	1.22537	2.48579	804.645	3.4	NEG	[M-H]-	803.62	1-tridecanoyl-2,3-di-(6Z,9Z,12Z,15Z-octadecatetraenoyl)-sn-glycerol	LMGL03012736	TG(13:0/18:4(6Z,9Z,12Z,15Z)/18:4(6Z,9Z,12Z,15Z))[iso3]	C52H84O6	TAG 49:8	Glycerolipids [GL]	Triradylglycerols	Triacylglycerols
832.7649@3.33	1.66805	3.04106	832.765	3.33	NEG	[M-H]-	831.745	1-dodecanoyl-2-octadecanoyl-3-(11Z-eicosenoyl)-sn-glycerol	LMGL03013449	TG(12:0/18:0/20:1(11Z))[iso6]	C53H100O6	TAG 50:1	Glycerolipids [GL]	Triradylglycerols	Triacylglycerols
826.5982@8.28	-1.33349	7.4059	826.598	8.28	NEG	[M-H]-	825.698	1-dodecanoyl-2-(9Z-hexadecenoyl)-3-(10Z,13Z,16Z-docosatrienoyl)-sn-glycerol	LMGL03013368	TG(12:0/16:1(9Z)/22:3(10Z,13Z,16Z))[iso6]	C53H94O6	TAG 50:4	Glycerolipids [GL]	Triradylglycerols	Triacylglycerols
824.8296@9.74	-1.42679	3.876	824.83	9.74	NEG	[M-H]-	823.682	1-tetradecanoyl-2-hexadecanoyl-3-(5Z,8Z,11Z,14Z,17Z-eicosapentaenoyl)-sn-glycerol	LMGL03014238	TG(14:0/16:0/20:5(5Z,8Z,11Z,14Z,17Z))[iso6]	C53H92O6	TAG 50:5	Glycerolipids [GL]	Triradylglycerols	Triacylglycerols
820.6398@2.85	1.39762	3.26037	820.64	2.85	NEG	[M-H]-	819.6508	1-dodecanoyl-2-(9Z-hexadecenoyl)-3-(4Z,7Z,10Z,13Z,16Z,19Z-docosahexaenoyl)-sn-glycerol	LMGL03013371	TG(12:0/16:1(9Z)/22:6(4Z,7Z,10Z,13Z,16Z,19Z))[iso6]	C53H88O6	TAG 50:7	Glycerolipids [GL]	Triradylglycerols	Triacylglycerols
840.8619@9.85	-1.43871	7.71298	840.862	9.85	NEG	[M-H]-	839.713	1-dodecanoyl-2-(6Z,9Z,12Z,15Z-octadecatetraenoyl)-3-heneicosanoyl-sn-glycerol	LMGL03013544	TG(12:0/18:4(6Z,9Z,12Z,15Z)/21:0)[iso6]	C54H96O6	TAG 51:4	Glycerolipids [GL]	Triradylglycerols	Triacylglycerols
848.6713@3.24	1.47326	2.98585	848.671	3.24	NEG	[M-H]-	847.6821	1-hexadecanoyl-2-(6Z,9Z,12Z-octadecatrienoyl)-3-(6Z,9Z,12Z,15Z-octadecatetraenoyl)-sn-glycerol	LMGL03015736	TG(16:0/18:3(6Z,9Z,12Z)/18:4(6Z,9Z,12Z,15Z))[iso6]	C55H92O6	TAG 52:7	Glycerolipids [GL]	Triradylglycerols	Triacylglycerols
936.9181@10.25	-2.06406	6.513	936.918	10.25	NEG	[M-H]-	935.807	1-hexadecanoyl-2-eicosanoyl-3-(7Z,10Z,13Z,16Z,19Z-docosapentaenoyl)-sn-glycerol	LMGL03011145	TG(16:0/20:0/22:5(7Z,10Z,13Z,16Z,19Z))[iso6]	C61H108O6	TAG 58:5	Glycerolipids [GL]	Triradylglycerols	Triacylglycerols
776.7057@2.85	1.68001	4.53666	776.706	2.85	NEG	[M-H]-	775.537	1-(9Z,12Z-octadecadienoyl)-2-(9Z,12Z,15Z-octadecatrienoyl)-3-O-β-D-galactosyl-sn-glycerol	LMGL05010024	MGDG(18:2(9Z,12Z)/18:3(9Z,12Z,15Z))	C45H76O10	MGDG 36:5	Glycerolipids [GL]	Glycosyldiradylglycerols	Glycosyldiacylglycerols
634.4401@1.84	1.37055	3.53573	634.44	1.84	NEG	[M-H]-	633.45	1-tridecanoyl-2-octadecanoyl-glycero-3-phosphate	LMGP10010074	PA(13:0/18:0)	C34H67O8P	PA 31:0	Glycerophospholipids [GP]	Glycerophosphates	Diacylglycerophosphoglycerols
632.439@1.84	1.60278	4.19251	632.439	1.84	NEG	[M-H]-	631.434	1-tridecanoyl-2-(9Z-octadecenoyl)-glycero-3-phosphate	LMGP10010075	PA(13:0/18:1(9Z))	C34H65O8P	PA 31:1	Glycerophospholipids [GP]	Glycerophosphates	Diacylglycerophosphoglycerols
702.5478@7.5	-1.97275	5.81351	702.548	7.5	NEG	[M-H]-	701.513	1-(9Z-octadecenoyl)-2-octadecanoyl-glycero-3-phosphate	LMGP10010963	PA(18:1(9Z)/18:0)	C39H75O8P	PA 36:1	Glycerophospholipids [GP]	Glycerophosphates	Diacylglycerophosphoglycerols
732.5768@7.9	-1.85571	1.64227	732.577	7.9	NEG	[M-H]-	731.56	1-hexadecanoyl-2-docosanoyl-glycero-3-phosphate	LMGP10010971	PA(16:0/22:0)	C41H81O8P	PA 38:0	Glycerophospholipids [GP]	Glycerophosphates	Diacylglycerophosphoglycerols
760.6082@8.47	-1.80269	5.54058	760.608	8.47	NEG	[M-H]-	759.591	1-octadecanoyl-2-docosanoyl-sn-glycero-3-phosphate	LMGP10010035	PA(18:0/22:0)	C43H85O8P	PA 40:0	Glycerophospholipids [GP]	Glycerophosphates	Diacylglycerophosphoglycerols
752.6783@9.04	-1.84635	3.14919	752.678	9.04	NEG	[M-H]-	751.5283	1-(9Z,12Z-octadecadienoyl)-2-(13Z,16Z-docosadienoyl)-glycero-3-phosphate	LMGP10010362	PA 40:4	C43H77O8P	PA 40:4	Glycerophospholipids [GP]	Glycerophosphates	Diacylglycerophosphoglycerols
430.0226@0.42	1.19544	4.17723	430.023	0.42	NEG	[M-H]-	429.205	1-(6Z,9Z,12Z,15Z-octadecatetraenoyl)-glycero-3-phosphate	LMGP10050024	PA(18:4(6Z,9Z,12Z,15Z)/0:0)	C21H35O7P	LPA 18:4	Glycerophospholipids [GP]	Glycerophosphates	Monoacylglycerophosphates
763.6093@8.27	-1.58543	7.32709	763.609	8.27	NEG	[M-H]-	762.508	1-hexadecanoyl-2-(4Z,7Z,10Z,13Z,16Z,19Z-docosahexaenoyl)-sn-glycero-3-phosphoethanolamine	LMGP02010095	PE(16:0/22:6(4Z,7Z,10Z,13Z,16Z,19Z))	C43H74NO8P	PE 38:6	Glycerophospholipids [GP]	Glycerophosphoethanolamines	Diacylglycerophosphoethanolamines
481.4464@3.22	1.99418	2.50534	481.446	3.22	NEG	[M-H]-	480.31	2-octadecanoyl-sn-glycero-3-phosphoethanolamine	LMGP02050038	LPE 18:0	C23H48NO7P	LPE 18:0	Glycerophospholipids [GP]	Glycerophosphoethanolamines	Glycerophosphoethanolamines
904.5931@2.06	1.38581	4.33801	904.593	2.06	NEG	[M-H]-	903.597	1-(9Z,12Z-octadecadienoyl)-2-heneicosanoyl-glycero-3-phospho-(1'-myo-inositol)	LMGP06010329	PI(18:2(9Z,12Z)/21:0)	C48H89O13P	PI 39:2	Glycerophospholipids [GP]	Glycerophosphoinositols	Diacylglycerophosphoinositols
509.472@3.8	2.0211	2.24191	509.472	3.8	NEG	[M-H]-	508.341	1-heptadecanoyl-sn-glycero-3-phosphocholine	LMGP01050024	PC(17:0/0:0)	C25H52NO7P	LPC 17:0	Glycerophospholipids [GP]	Glycerophosphocholines	Monoacylglycerophosphocholines
624.3803@1.89	1.37503	2.42361	624.38	1.89	NEG	[M-H]-	623.393	1-dodecanoyl-2-tridecanoyl-sn-glycero-3-phospho-(1'-rac-glycerol)	LMGP04010001	PG(12:0/13:0)	C31H61O10P	PG 25:0	Glycerophospholipids [GP]	Glycerophosphoglycerols	Diacylglycerophosphoglycerols
868.614@2.09	1.47927	5.07599	868.614	2.09	NEG	[M-H]-	867.612	1-heneicosanoyl-2-(7Z,10Z,13Z,16Z-docosatetraenoyl)-glycero-3-phospho-(1'-sn-glycerol)	LMGP04010701	PG(21:0/22:4(7Z,10Z,13Z,16Z))	C49H89O10P	PG 43:4	Glycerophospholipids [GP]	Glycerophosphoglycerols	Diacylglycerophosphoglycerols
428.0243@0.42	1.13011	4.00678	428.024	0.42	NEG	[M-H]-	427.21	1-dodecanoyl-glycero-3-phospho-(1'-sn-glycerol)	LMGP04050011	PG(12:0/0:0)	C18H37O9P	LPG 12:0	Glycerophospholipids [GP]	Glycerophosphoglycerols	Monoacylglycerophosphoglycerols
454.3993@2.88	1.28933	4.22074	454.399	2.88	NEG	[M-H]-	453.2259	1-(9Z-tetradecenoyl)-glycero-3-phospho-(1'-sn-glycerol)	LMGP04050035	PG(14:1(9Z)/0:0)	C20H39O9P	LPG 14:1	Glycerophospholipids [GP]	Glycerophosphoglycerols	Monoacylglycerophosphoglycerols
498.3367@2.06	-1.15244	5.57523	498.337	2.06	NEG	[M-H]-	497.288	1-heptadecanoyl-glycero-3-phospho-(1'-sn-glycerol)	LMGP04050033	PG(17:0/0:0)	C23H47O9P	LPG 17:0	Glycerophospholipids [GP]	Glycerophosphoglycerols	Monoacylglycerophosphoglycerols
534.2525@0.35	1.01977	5.24995	534.253	0.35	NEG	[M-H]-	533.288	1-(8Z,11Z,14Z-eicosatrienoyl)-glycero-3-phospho-(1'-sn-glycerol)	LMGP04050025	PG(20:3(8Z,11Z,14Z)/0:0)	C26H47O9P	LPG 20:3	Glycerophospholipids [GP]	Glycerophosphoglycerols	Monoacylglycerophosphoglycerols
665.4822@2.96	1.22358	2.56454	665.482	2.96	NEG	[M-H]-	664.419	1-dodecanoyl-2-pentadecanoyl-glycero-3-phosphoserine	LMGP03010047	PS(12:0/15:0)	C33H64NO10P	PS 27:0	Glycerophospholipids [GP]	Glycerophosphoserines	Diacylglycerophosphoserines
713.3625@0.93	1.01318	2.37358	713.362	0.93	NEG	[M-H]-	712.419	1-(6Z,9Z,12Z,15Z-octadecatetraenoyl)-2-tridecanoyl-glycero-3-phosphoserine	LMGP03010426	PS(18:4(6Z,9Z,12Z,15Z)/13:0)	C37H64NO10P	PS 31:4	Glycerophospholipids [GP]	Glycerophosphoserines	Diacylglycerophosphoserines
323.9794@0.41	2.61249	3.73553	323.979	0.41	NEG	[M-H]-
321.982@0.41	2.88142	3.83853	321.982	0.41	NEG	[M-H]-
