# Supplementary material for: Ectopic expression of pectate lyase PtxtPL1-27 in aspen affects leaf cuticle development
Source: iScience. 2025 Nov 6;28(12):113963. doi: 10.1016/j.isci.2025.113963 (PMC12671348; doi:10.1016/j.isci.2025.113963)
Supplement: Table S8. Primers used for RT-PCR of cutin biosynthetic genes [file mmc5.xlsx]

## Sheet: TabS8. Primers 
Table S8. Primers used for RT-PCR of cutin biosynthetic genes.
P. tremula x tremuloides analyzed	Corresponding Potri_ID	Poplar name	Primer Name	Sequence	start (CDS)	end	Length	Tm	% GC	Amplicon size(bp)	Primer efficiency	Ath closest homolog	Ath name	Function
Potrx056227g00010	Potri.017G155300/ Potri.018G152600	ABCG11-1	PtABCtra1a_F	Forward GTCTTTGGTTTCGTCACGTTC (sense)	1342	1363	21	52	48	111	1.904	AT1G17840	ABCG11	ABC Transporter needed for cuticle biosynthesis
			PtABCtra1a_R	Reverse GAATGCGACCACGCCATAGTG	1420	1441	21	56	57
Potrx059553g00010		ABCG11-2	PtABCtra1b_F	Forward GAACAGTGGTAGGAGGTTTGAG (Sense)	56	78	22	62	50	126	1.931
			PtABCtra1b_R	Reverse CGAGGGTAACCATCACAGTTAG (AntiSense)	160	182	22	62	50
Potrx048266g00010	Potri.018G074500	ABCG32	PtABCtra2_F	Forward TGAGGGCCAGATTGTTTACC (Sense)	1146	1166	20	62	50	98	1.929	AT2G26910	ABCG32	ABC Transporter needed for cuticle biosynthesis
			PtABCtra2_R	Reverse AGTCTGCCACGTTCTTTCTC (AntiSense)	1224	1244	20	62	50
Potrx065199g00010	Potri.012G144500	DCR-1	PtPEL3a_F	Forward GGTGAGGAGTGGAGTCAATAAC (Sense)	1203	1225	22	62	50	104	1.933	AT5G23940	DCR	Acyl transferase needed for cuticle biosynthesis
			PtPEL3a_R	Reverse CTCCAGCTTCCAAGGTTATCTC (AntiSense)	1285	1307	22	62	50
Potrx042515g00010	Potri.015G147300	DCR-2	PtPEL3b_F	Forward CCAACAAGAACCTGGGAAGA (Sense)	68	88	20	62	50	125	1.826
			PtPEL3b_R	Reverse CTTCCCTACCCTATCCTCATACT (AntiSense)	170	193	23	62	47.8
Potrx008571g00020	Potri.008G025500	CYP77A6	PtFAH_F	Forward GTCACTCTTTGCTCGGAGTT (Sense)	997	1017	20	62	50	95	1.741	AT3G10570	CYP77A6	Fatty acyl in-chain hydroxylase needed for cuticle biosynthesis
			PtFAH_R	Reverse ACCTCGGGATTGGCAATTAG (AntiSense)	1072	1092	20	62	50
Potrx060206g00030	Potri.002G192400	LACS1	PtLACS1_F	Forward CTCTCTCCATCAGCTACAGAAAC (Sense)	1194	1217	23	62	47.8	106	1.771	AT2G47240	LACS1	Long-chain Acyl-CoA synthetase needed for cutin and wax biosynthesis
			PtLACS1_R	Reverse GGATTCCAGTATCACTCCCTTG (AntiSense)	1278	1300	22	62	50
Potrx036731g00010	Potri.013G051000, Potri.019G024400	CD1	PtLTL1_F	Forward TAGGCGGCAATGACTTTGT (Sense)	500	519	19	62	47.4	106	1.67	AT3G04290	CD1/LTL1	Putative polyester synthase
			PtLTL1_R	Reverse CGGTACTCGGAGATGAGATAGA (AntiSense)	584	606	22	62	50
Potrx045963g13630	Potri.007G067500	gUBQ	PtgUBQ_F	Forward TAGGATCAAGGAACGGGTTG (Sense)	300	319	20	63.2	50	152	1.95	AT1G31340	ATRUB1	Encodes a ubiquitin-related protein that is conjugated to target proteins by neddylation
			PtgUBQ_R	Reverse CCCCTCAGAGCAAGAACAAG (AntiSense)	433	452	20	63.9	55
